# Supplementary material for: Body image and attitudes toward cosmetic surgeries among female college students in the United Arab Emirates: A cross-sectional study
Source: Heliyon. 2025 Jan 17;11(2):e42027. doi: 10.1016/j.heliyon.2025.e42027 (PMC11791236; doi:10.1016/j.heliyon.2025.e42027)
Supplement: Multimedia component 2 [file mmc2.xlsx]

## Sheet: SPSS Data
Age	Marital_Status	Year_Study	Campus	Cosmetic_Surgery_Necessary	Cosmetic_Surgery_SideEffect	Type_1_Botox	Type_2_Filler	Type_3_Cosmoteic_Breast	Type_4_Liposection	Type_5_Reconstructive	Type_6_Rhinoplasty	Type_7_others	Reason_1_For_Beauty	Reason_2_Increase_Self_Esteem	Reason_3_For_Recpnstructive	Reason_4_Medical_Reson	Reason_5_Others	Reason_6_No_Resons	RNHC_1_Not_Necessary	RNHC_2_High_Cost	RNHC_3_Adverse_Events	RNHC_4_Religion_Reasons	RNHC_5_All	Experience_CosmeticSurgery	Type_of_Experience	BAS_Q1	BAS_Q2	BAS_Q3	BAS_Q4	BAS_Q5	BAS_Q6	BAS_Q7	BAS_Q8	BAS_Q9	BAS_Q10	BAS_Total_Mean	ACSS_Q1	ACSS_Q2	ACSS_Q3	ACSS_Q4	ACSS_Q5	ACSS_Q6	ACSS_Q7	ACSS_Q8	ACSS_Q9	ACSS_Q10	ACSS_Q11	ACSS_Q12	ACSS_Q13
22	1	4	4	1	0	0	1	0	0	0	0	0	0	0	0	0	0	1	0	0	0	0	1	1	2	5	5	5	5	5	5	5	4	2	2	4.3	5	4	6	5	6	6	5	6	7	4	6	4	6
23	1	4	4	0	1	0	0	0	0	1	0	0	0	1	0	0	0	0	0	1	0	0	0	1	2	2	2	2	3	3	1	1	1	3	3	2.1	5	4	6	5	3	6	3	5	4	3	6	3	3
22	1	4	4	0	0	1	1	1	0	0	0	0	1	1	0	1	0	0	1	1	1	1	1	0	0	5	5	5	5	5	5	5	4	5	5	4.9	6	4	1	1	5	1	1	1	1	1	1	1	1
24	1	4	4	0	2	0	0	0	0	0	0	1	0	0	1	0	0	0	1	1	1	1	1	0	0	5	5	5	5	5	5	5	5	5	5	5	6	4	4	4	4	4	4	2	7	4	4	4	4
22	1	4	4	0	2	1	1	1	0	0	0	0	1	1	0	1	0	0	1	0	0	1	0	0	0	5	5	3	5	5	5	5	4	5	5	4.7	6	5	4	3	4	4	5	4	3	4	4	4	4
20	1	2	4	1	2	0	1	0	0	0	0	0	1	1	1	1	1	1	1	1	0	0	0	1	2	5	5	5	5	5	5	5	5	5	5	5	7	7	7	7	7	7	7	7	7	7	7	7	7
23	1	4	4	0	0	0	1	0	0	0	0	0	0	1	0	1	0	0	1	1	1	1	1	1	2	3	2	5	4	4	4	3	3	3	3	3.4	5	7	6	6	6	6	6	6	7	6	1	6	6
21	1	4	4	0	2	1	1	1	1	1	1	1	1	1	1	1	0	0	1	1	0	0	0	0	0	4	4	3	3	3	3	3	3	3	3	3.2	4	4	5	3	3	7	4	4	7	1	1	4	3
22	1	4	4	0	0	1	1	0	1	0	0	0	1	1	1	1	1	1	0	1	0	0	0	0	0	4	4	5	5	5	5	5	4	4	4	4.5	6	4	7	6	6	6	6	5	5	6	6	7	7
22	1	4	4	1	2	1	1	0	0	0	0	0	1	1	0	0	1	0	0	1	0	0	0	1	2	5	4	4	4	4	4	4	5	5	5	4.4	7	5	6	5	6	6	5	5	7	6	6	6	6
22	1	3	1	0	2	0	0	0	1	0	0	0	1	1	1	1	1	1	1	1	1	1	1	0	0	5	5	4	5	1	5	5	5	5	5	4.5	4	3	1	5	3	3	5	4	1	4	3	3	3
22	1	4	4	0	2	1	1	1	1	1	1	0	1	0	0	1	0	0	1	1	1	1	1	0	0	3	3	3	3	3	3	3	3	3	3	3	4	4	4	4	4	4	4	4	4	4	4	4	4
21	1	4	4	0	1	0	1	0	1	0	1	0	0	1	0	1	0	0	0	0	0	1	0	0	0	5	4	4	4	3	4	4	4	5	5	4.2	6	6	4	5	4	4	4	4	4	4	4	4	5
22	1	4	4	1	2	1	1	0	0	1	0	0	1	1	0	1	0	0	1	1	0	1	0	0	0	5	5	5	5	5	5	5	5	3	3	4.6	5	6	5	5	6	3	6	5	3	5	5	5	5
23	1	4	4	0	2	1	1	1	0	0	0	0	1	1	0	1	0	0	0	1	0	0	0	0	0	4	3	5	3	3	3	3	3	3	3	3.3	6	4	4	6	6	4	5	6	5	4	4	5	4
21	1	4	4	0	2	1	1	1	1	1	1	1	1	1	1	1	0	0	0	0	0	0	1	0	0	5	5	5	5	5	5	5	5	5	5	5	1	1	1	1	4	1	1	1	7	1	1	4	1
23	2	4	4	0	0	0	1	0	0	0	0	0	1	1	1	1	1	1	0	0	0	0	1	0	0	3	3	4	4	3	4	5	5	5	5	4.1	5	5	4	6	7	3	7	5	5	5	4	3	5
23	1	4	8	1	2	1	1	1	0	0	1	0	1	1	0	1	0	0	1	1	0	0	0	1	6	5	5	5	5	5	5	5	5	5	5	5	4	5	6	7	6	6	1	4	5	5	5	7	6
23	2	4	4	1	2	1	1	1	1	0	1	0	1	1	0	1	0	0	0	0	0	0	1	0	0	5	5	5	5	5	5	5	5	5	5	5	5	7	7	7	7	7	7	6	6	6	6	6	6
24	1	4	8	0	2	1	1	0	0	0	1	0	1	1	0	1	0	1	1	1	0	1	0	1	1	5	5	5	5	5	5	5	5	5	5	5	5	6	7	6	6	7	7	6	5	6	6	7	7
22	1	4	8	1	0	1	1	1	1	1	1	1	1	1	1	1	1	0	0	0	0	0	1	0	0	3	2	5	5	5	2	1	3	3	3	3.2	7	7	5	5	4	1	7	7	3	7	7	7	7
21	1	4	8	0	2	0	0	1	0	1	1	0	1	1	0	0	0	0	0	1	0	1	0	0	0	3	4	5	4	3	3	3	4	3	3	3.5	6	5	6	4	5	6	7	7	4	4	1	4	5
21	1	4	4	0	0	1	1	0	0	0	1	0	0	1	0	1	0	0	0	1	0	0	0	0	0	5	5	5	4	4	4	4	5	5	5	4.6	4	6	7	3	4	5	5	5	2	4	1	6	3
21	2	4	4	0	0	1	1	0	1	0	0	0	1	1	0	0	0	0	1	1	1	1	1	0	0	5	5	5	5	5	5	5	5	5	5	5	7	7	7	7	7	7	7	7	7	7	7	7	7
22	1	4	4	0	2	1	1	1	1	1	1	0	1	1	1	1	0	0	0	0	0	1	0	0	0	5	5	5	5	5	5	5	5	5	5	5	4	4	1	4	2	2	2	2	2	2	2	2	2
22	1	4	4	0	2	1	1	1	0	0	1	0	1	1	0	1	0	0	1	1	1	0	0	0	0	5	5	5	5	5	5	5	5	5	5	5	5	6	2	5	4	4	4	4	4	4	3	4	3
24	1	4	4	0	2	1	1	1	0	0	0	0	0	1	1	0	0	0	0	1	1	1	0	0	0	5	5	5	5	4	5	5	5	5	5	4.9	4	3	1	4	4	1	1	1	7	1	1	5	1
22	1	4	4	0	1	1	1	1	0	0	1	1	1	1	0	0	0	0	0	1	0	1	0	0	0	5	4	3	3	3	4	4	4	3	3	3.6	4	4	4	4	3	4	4	5	4	4	4	4	4
21	1	4	4	1	0	1	1	0	1	0	0	0	1	1	0	1	1	0	1	1	0	1	0	0	0	5	5	5	5	5	5	4	2	4	4	4.4	6	4	4	6	7	6	7	5	4	4	1	1	6
21	1	4	4	0	2	1	1	1	1	0	1	1	1	1	0	1	1	0	0	0	0	0	1	0	0	5	5	5	5	5	5	5	5	5	5	5	4	3	1	2	5	1	1	1	7	3	3	5	1
24	1	4	4	0	0	1	1	0	0	0	0	0	1	0	0	1	0	0	0	1	0	1	0	0	0	5	5	5	5	5	5	5	5	5	5	5	5	5	5	3	5	5	5	6	3	6	2	5	5
22	1	4	4	0	0	1	1	1	0	0	1	0	1	0	0	1	0	0	0	0	0	0	1	0	0	5	4	5	5	5	4	5	3	5	5	4.6	5	4	5	3	4	5	5	6	3	3	1	5	2
22	1	4	4	0	0	1	1	1	1	1	1	1	1	1	1	1	0	1	0	0	0	0	1	0	0	5	5	4	5	4	5	4	5	5	5	4.7	6	5	6	6	6	4	6	6	5	6	5	6	5
22	2	4	4	0	2	1	1	1	0	0	0	1	1	1	0	1	0	0	0	1	0	1	0	0	0	5	5	5	5	4	4	5	3	5	5	4.6	1	5	1	6	5	1	1	1	7	1	1	6	1
25	1	4	4	0	0	1	1	0	0	0	0	0	1	1	0	1	0	0	0	0	1	1	0	0	0	5	5	5	5	5	5	5	5	5	5	5	1	2	2	1	3	2	2	2	2	2	2	2	2
22	1	2	1	1	2	0	1	1	1	0	0	0	1	1	0	1	0	0	1	0	0	1	0	0	0	3	1	3	3	3	3	3	3	5	5	3.2	1	2	1	1	1	1	1	1	7	1	1	1	1
22	1	4	4	1	2	1	1	0	0	0	1	0	1	1	0	0	0	0	1	1	0	0	0	1	2	5	5	5	3	3	4	3	3	3	3	3.7	7	7	4	7	7	7	7	7	1	4	4	7	7
23	2	3	4	0	2	0	0	0	1	1	0	0	1	0	0	1	0	0	0	1	0	0	0	1	5	4	4	4	4	4	4	4	3	3	3	3.7	4	5	3	4	7	7	5	5	5	4	5	4	2
23	2	3	4	1	2	0	1	0	1	1	0	0	1	0	1	0	0	1	1	0	1	1	0	0	0	2	2	5	5	5	5	5	5	5	5	4.4	5	1	1	1	1	1	1	1	1	1	1	1	1
23	1	2	2	1	1	0	1	0	0	0	0	0	0	1	0	0	0	0	0	0	1	0	0	1	4	2	3	2	4	3	3	4	3	3	3	3	7	3	5	2	5	5	4	4	7	7	7	6	4
23	1	4	4	1	1	1	1	0	0	0	0	0	1	1	0	1	0	0	1	1	1	1	1	1	2	5	5	5	4	5	5	5	5	5	5	4.9	4	4	4	4	4	4	4	5	2	5	5	4	4
22	1	3	3	1	1	0	0	0	1	0	0	0	0	0	0	0	1	0	0	0	0	0	1	1	1	5	5	5	5	5	5	5	5	5	5	5	4	4	6	2	6	6	6	6	6	6	5	6	7
24	1	4	4	0	0	1	1	1	1	0	0	0	1	0	1	1	0	0	1	1	0	0	0	0	0	5	5	5	5	5	5	5	5	5	5	5	5	5	5	5	5	5	5	5	5	5	5	5	5
18	2	1	1	1	1	1	1	1	1	1	1	0	1	1	0	0	0	0	1	0	0	1	0	0	0	3	4	4	3	3	3	2	4	2	2	3	4	5	3	5	6	6	5	3	7	3	1	5	4
23	1	4	4	1	1	0	1	0	1	1	0	0	1	1	1	1	1	1	1	1	1	1	1	0	0	2	2	3	2	4	1	5	3	2	2	2.6	1	2	2	1	1	1	1	4	4	4	4	4	4
19	1	1	3	0	1	0	0	0	0	0	0	1	1	0	0	1	1	0	0	0	0	0	1	0	0	5	5	5	5	5	5	5	5	5	5	5	7	7	7	7	7	7	7	7	7	7	7	7	7
23	1	4	4	0	2	1	1	0	1	0	1	0	0	0	0	1	1	0	1	1	0	0	0	0	0	5	5	5	5	4	4	5	5	4	4	4.6	1	1	1	1	1	1	1	1	7	1	1	4	1
23	1	4	4	1	0	0	1	0	0	0	0	0	1	0	0	1	0	0	0	1	0	0	0	0	0	5	5	5	5	5	5	5	5	5	5	5	1	1	4	5	6	6	6	5	4	6	3	5	6
20	1	2	4	1	1	0	0	0	0	0	0	1	0	0	0	0	1	0	0	1	0	0	0	0	0	5	5	5	5	5	5	5	5	5	5	5	5	5	6	6	5	6	6	6	6	6	6	6	6
23	1	4	4	0	0	1	1	1	0	0	1	0	1	1	0	1	0	0	1	1	1	1	1	0	0	4	4	5	5	3	5	5	4	5	5	4.5	5	5	6	1	5	2	4	5	5	7	1	3	3
20	1	1	3	0	1	1	1	1	0	1	0	0	1	1	1	0	1	0	1	1	1	1	1	1	2	5	5	5	5	5	5	5	5	5	5	5	4	5	5	3	4	1	7	5	3	3	3	5	2
21	1	4	8	1	1	0	0	0	1	0	0	0	0	0	0	1	0	0	0	1	0	0	0	1	7	1	5	5	5	5	5	5	5	5	5	4.6	4	4	4	4	4	4	4	4	4	4	4	4	4
23	1	4	8	0	2	0	0	0	0	0	0	1	0	0	1	1	1	0	0	1	0	0	0	0	0	5	5	3	5	3	5	3	5	5	5	4.4	4	2	2	1	2	4	3	1	7	1	3	1	3
23	2	4	4	1	2	1	1	1	0	0	0	0	1	1	0	1	0	0	1	1	1	1	1	0	0	5	5	5	5	5	5	5	5	5	5	5	7	7	7	7	7	7	7	7	7	7	7	7	7
23	1	4	4	0	0	1	1	1	0	0	0	0	0	0	0	1	0	0	1	0	0	1	0	0	0	5	5	5	5	4	4	4	3	5	5	4.5	3	5	1	2	3	1	1	3	7	1	1	1	1
24	1	4	4	0	1	1	1	1	0	0	1	0	0	0	0	1	0	0	0	0	0	0	1	0	0	5	5	5	5	4	4	5	4	5	5	4.7	4	5	1	4	5	1	2	1	7	1	3	7	1
26	1	4	4	0	2	1	1	1	1	1	1	0	1	1	1	1	0	0	0	0	0	0	1	0	0	5	5	5	5	5	5	5	5	5	5	5	1	1	1	1	1	1	1	1	7	1	1	1	1
21	1	4	4	0	2	1	1	1	1	0	1	0	1	0	0	1	0	0	0	0	0	0	1	0	0	5	5	5	5	5	5	5	5	5	5	5	5	5	4	4	4	2	5	2	3	5	4	4	3
22	1	4	4	0	2	1	1	1	1	0	1	0	1	1	0	0	0	0	0	0	0	1	0	0	0	5	5	4	5	5	5	5	5	4	4	4.7	4	4	5	5	6	1	1	1	7	4	1	7	1
23	1	4	4	0	0	1	1	1	0	0	0	0	0	0	0	1	0	0	0	0	0	1	0	0	0	5	5	5	5	5	5	5	5	5	5	5	1	1	1	1	1	1	1	1	1	1	1	1	1
22	1	4	4	1	0	0	1	1	0	0	1	0	1	0	0	1	0	1	0	0	1	1	0	1	4	5	5	5	5	5	5	5	5	5	5	5	5	5	5	5	5	5	5	5	5	5	5	5	5
19	1	1	8	1	0	1	1	0	0	0	0	0	1	1	1	1	1	1	1	1	1	1	1	1	7	5	5	5	5	5	5	5	5	5	5	5	7	2	2	5	5	2	2	5	6	2	2	5	3
21	1	4	1	0	0	1	1	1	1	0	1	0	1	1	1	0	0	0	0	1	0	1	0	0	0	5	5	5	5	5	5	5	5	5	5	5	5	4	6	4	7	6	4	6	4	4	1	4	7
21	1	3	8	0	0	0	0	0	0	0	0	1	1	1	1	1	1	1	1	1	1	1	1	0	0	5	4	4	5	4	4	5	4	5	5	4.5	1	4	4	4	2	3	4	4	4	5	4	4	4
20	1	3	1	0	2	1	1	1	1	1	1	0	1	1	0	1	0	0	1	1	1	0	0	0	0	5	4	5	4	5	5	5	5	5	5	4.8	4	1	1	1	1	2	3	2	5	2	3	1	1
22	2	4	4	0	1	1	1	1	0	0	1	0	1	1	0	1	0	0	1	0	0	1	0	0	0	5	5	5	5	4	5	5	4	5	5	4.8	5	3	1	4	4	1	2	1	6	6	1	4	2
22	1	4	4	0	2	1	1	1	1	1	1	1	1	1	1	1	0	0	1	1	0	0	0	0	0	5	5	5	5	5	5	5	5	5	5	5	1	1	1	1	1	1	1	1	7	1	1	1	1
21	1	3	1	0	1	1	1	1	1	1	1	0	0	0	0	1	0	0	1	1	1	1	1	0	0	5	5	3	3	4	5	4	5	5	5	4.4	4	2	4	1	2	1	1	1	1	1	1	1	2
21	1	2	4	1	1	1	1	0	0	0	0	1	1	0	0	1	0	0	0	1	0	0	0	1	1	1	3	3	2	3	3	2	2	3	3	2.5	5	3	4	2	5	4	4	4	1	3	6	1	6
23	1	4	4	0	1	1	1	0	0	0	0	0	1	0	0	1	0	0	1	1	1	1	1	1	7	5	4	4	4	4	4	4	4	4	4	4.1	5	4	5	4	6	4	4	1	1	5	1	4	3
21	1	2	1	0	0	0	1	0	0	0	0	1	1	1	0	1	0	0	0	0	0	0	1	0	0	5	4	5	4	5	5	5	4	5	5	4.7	6	6	4	4	4	3	5	5	6	6	1	6	2
22	1	3	2	0	2	1	1	1	1	1	1	0	1	1	1	1	0	0	0	0	0	0	1	1	5	5	2	3	1	1	2	2	1	3	3	2.3	6	4	6	2	7	1	4	5	3	1	1	2	1
22	2	4	4	0	2	0	1	0	0	0	0	1	1	1	1	1	1	1	0	1	1	1	0	0	0	5	5	5	5	5	4	5	5	5	5	4.9	6	4	5	4	4	4	5	5	5	4	5	2	5
22	1	4	4	0	2	1	1	1	0	0	0	0	0	1	0	1	0	0	0	0	0	0	1	0	0	5	5	5	5	5	5	5	5	5	5	5	5	7	1	2	3	1	1	2	2	2	2	6	2
20	1	3	2	0	2	1	1	1	1	0	1	0	1	1	0	1	0	0	1	1	0	1	0	0	0	5	4	5	5	5	4	4	4	4	4	4.4	3	5	5	1	6	4	5	4	4	1	1	5	5
24	2	4	2	1	1	0	0	1	0	0	0	0	1	1	1	1	1	1	1	1	0	0	0	1	7	5	3	3	2	3	3	3	2	2	2	2.8	5	2	3	1	1	4	3	6	4	5	2	1	2
23	1	2	2	1	0	0	1	0	0	0	0	1	0	1	1	0	0	0	1	1	1	1	1	1	2	1	1	1	1	1	2	1	2	1	1	1.2	4	4	4	4	4	4	4	4	3	4	4	4	4
24	1	2	2	1	2	0	1	0	0	0	0	0	1	1	0	0	0	0	0	1	0	0	0	1	2	5	5	3	3	3	5	5	3	5	5	4.2	5	2	3	4	5	5	6	5	5	3	1	4	4
23	1	4	4	1	0	0	1	0	1	0	0	0	0	1	0	1	0	1	0	0	0	0	1	1	3	2	2	2	1	4	4	3	3	3	3	2.7	4	1	1	1	3	7	7	2	3	2	2	2	1
22	2	4	4	0	2	0	1	0	0	0	1	0	1	1	0	0	0	0	0	0	0	0	1	0	0	5	5	5	5	5	5	5	5	5	5	5	1	1	3	2	1	1	1	3	7	3	3	3	3
22	1	4	2	0	1	1	1	0	0	0	0	0	1	0	0	1	0	0	1	1	0	1	0	0	0	5	5	5	5	4	5	5	5	5	5	4.9	4	4	5	4	5	3	4	1	5	4	3	4	4
21	1	2	4	0	0	0	0	0	0	0	1	0	1	1	1	1	1	1	0	1	0	0	0	1	3	4	3	2	2	1	5	3	1	2	2	2.5	1	3	2	2	4	1	5	2	1	3	4	1	4
23	1	4	8	0	2	1	1	1	1	1	1	1	1	1	0	0	0	0	0	0	0	0	1	0	0	5	5	3	5	5	3	4	5	4	4	4.3	1	2	4	1	1	4	4	4	5	5	4	2	3
23	1	4	2	0	1	0	0	0	1	0	0	0	0	0	0	0	0	1	0	0	0	1	0	0	0	5	5	4	5	4	5	4	4	5	5	4.6	5	6	4	6	5	2	4	1	6	4	4	4	5
23	1	3	4	1	1	1	1	0	0	0	0	0	1	1	1	1	1	1	0	1	0	0	0	0	0	5	5	4	4	5	5	5	5	5	5	4.8	7	7	7	7	7	7	7	7	7	7	7	7	7
20	1	2	4	0	2	1	1	1	1	1	1	0	1	1	0	1	0	0	0	0	0	0	1	0	0	5	4	3	3	3	4	4	4	1	1	3.2	5	7	5	4	5	4	4	5	2	3	5	6	5
23	1	4	4	1	1	1	1	0	0	0	0	0	1	1	1	1	1	1	1	1	1	1	1	0	0	3	3	3	3	3	3	3	3	3	3	3	4	4	4	4	4	4	4	4	4	4	4	4	4
21	2	4	4	0	2	1	1	1	0	1	0	0	1	1	1	1	0	0	0	0	0	0	1	0	0	5	5	5	5	5	5	5	5	5	5	5	6	7	7	5	5	6	6	5	6	5	5	6	6
26	2	4	4	0	2	1	1	1	1	1	1	1	1	1	0	1	0	0	0	0	0	0	1	0	0	5	5	5	5	5	5	5	5	5	5	5	7	6	6	6	7	6	6	6	6	6	7	7	6
22	1	4	8	1	2	1	1	0	0	0	0	0	1	1	0	1	0	0	1	1	1	1	1	0	0	5	5	5	5	5	5	5	5	5	5	5	4	6	6	6	5	4	4	4	4	4	4	4	4
22	2	4	4	0	1	1	1	0	1	0	0	1	1	0	0	1	0	0	1	1	1	1	1	0	0	5	5	5	5	5	5	5	3	3	3	4.4	4	4	4	4	4	4	4	4	4	4	4	4	4
23	1	4	4	0	1	0	1	0	0	0	0	0	1	1	1	1	1	1	0	0	0	0	1	0	0	5	5	5	5	5	5	5	5	5	5	5	4	4	4	4	4	4	4	4	4	4	4	4	4
22	2	4	1	0	2	1	1	1	1	0	1	0	1	1	1	1	0	0	0	0	0	0	1	0	0	4	3	4	5	5	3	5	5	5	5	4.4	3	3	1	6	6	2	6	1	6	4	4	4	4
22	1	4	8	0	2	1	1	1	1	0	1	0	0	0	0	1	0	0	0	0	0	1	0	0	0	5	3	5	4	5	4	4	5	4	4	4.3	6	6	2	3	5	3	7	6	4	5	5	6	3
21	1	3	4	1	1	1	1	0	0	0	0	0	0	1	0	1	0	0	0	0	0	0	1	0	0	3	3	4	3	2	3	4	5	4	4	3.5	5	4	1	5	2	1	2	1	1	1	1	6	2
22	1	4	4	0	2	1	1	1	1	1	1	0	1	1	0	0	0	0	1	0	0	1	0	0	0	5	5	5	5	5	5	5	5	5	5	5	4	4	1	1	1	1	1	1	1	1	1	1	1
24	1	4	4	0	2	1	1	1	0	0	1	0	0	1	0	1	0	0	1	1	0	0	0	0	0	5	5	4	5	4	5	5	5	5	5	4.8	6	5	5	4	5	1	2	4	3	2	2	4	2
23	1	4	4	1	0	1	1	1	1	0	1	0	1	1	0	1	0	0	0	0	0	0	1	0	0	5	4	5	3	3	4	4	3	4	4	3.9	4	5	4	3	2	1	2	2	2	4	2	2	1
22	2	4	4	0	1	1	1	1	0	0	0	0	1	1	0	1	0	0	1	1	0	1	0	0	0	4	3	3	3	4	3	4	4	4	4	3.6	1	4	1	5	1	1	1	1	1	5	1	7	1
21	1	3	4	0	1	1	1	0	1	0	0	0	1	0	0	1	0	0	0	0	0	0	1	0	0	5	5	5	5	5	5	5	5	5	5	5	3	4	1	4	3	1	1	1	7	1	1	4	1
20	1	3	4	0	2	1	1	0	1	0	0	1	1	1	1	1	1	1	0	1	0	0	0	0	0	5	5	5	5	5	5	5	5	5	5	5	4	4	4	4	4	4	4	4	4	4	4	4	4
24	1	4	4	0	2	1	1	0	0	0	0	0	1	1	1	1	0	1	0	1	1	1	0	0	0	3	3	3	3	3	3	3	3	3	3	3	4	4	4	4	4	4	3	3	5	5	5	5	6
20	1	3	4	0	1	1	1	1	1	0	1	0	1	1	0	1	0	0	1	1	0	1	0	0	0	5	5	5	5	5	5	5	5	5	5	5	5	5	2	4	3	1	1	4	7	1	1	6	1
21	2	3	4	1	0	0	0	0	0	1	0	0	1	0	0	1	0	0	0	0	0	1	0	1	2	4	3	5	4	5	3	2	5	1	1	3.3	5	3	3	5	5	5	4	6	5	2	3	1	2
20	2	3	4	0	2	1	1	1	1	1	1	0	1	1	1	1	0	0	0	0	0	0	1	0	0	5	5	5	5	2	5	5	5	5	5	4.7	5	6	4	2	5	1	1	1	4	1	1	5	1
21	1	3	4	1	1	0	1	0	0	0	1	0	1	1	0	1	0	0	1	1	0	1	0	0	0	4	3	3	3	3	3	3	3	2	2	2.9	4	4	3	4	5	3	3	3	4	3	3	4	4
20	1	3	4	1	2	0	1	0	0	0	1	0	1	1	1	1	1	1	1	1	1	1	1	1	2	5	5	5	5	5	5	5	5	5	5	5	7	7	7	7	7	7	7	7	7	7	7	7	7
20	1	3	4	0	0	1	1	0	0	0	0	0	1	1	1	1	1	1	1	1	1	1	1	0	0	5	5	5	5	5	5	5	5	5	5	5	3	5	1	4	3	4	4	1	7	2	1	3	2
22	1	4	4	0	2	0	0	1	1	1	1	0	1	0	0	0	0	1	1	0	0	1	0	0	0	5	4	5	4	5	5	5	5	5	5	4.8	5	3	4	3	4	3	4	3	4	4	3	4	3
21	1	4	4	0	1	1	1	1	1	0	1	0	1	1	0	0	0	0	1	0	0	1	0	0	0	5	4	4	4	4	5	4	4	5	5	4.4	5	3	5	5	5	5	5	5	5	5	5	5	5
22	1	4	4	1	1	0	0	0	0	0	0	1	0	0	1	0	0	0	0	1	0	0	0	1	7	5	4	4	3	4	4	4	4	4	4	4	4	4	4	4	4	4	4	4	4	4	4	4	4
23	1	4	4	0	2	1	1	0	0	0	1	0	1	1	1	1	1	1	0	0	0	0	1	0	0	4	4	4	4	4	4	4	4	4	4	4	6	5	5	5	6	6	6	6	4	4	4	4	4
23	1	3	4	1	1	0	0	1	1	0	1	0	0	1	0	1	0	0	0	1	0	0	0	0	0	5	5	5	5	5	5	5	5	5	5	5	4	5	2	3	2	4	6	5	7	1	1	2	4
23	1	2	8	0	1	0	0	0	0	0	0	1	1	1	0	0	0	0	0	1	0	0	0	0	0	3	3	4	3	3	4	4	3	3	3	3.3	5	5	5	6	4	4	4	4	3	5	4	5	5
23	1	3	4	1	2	0	0	0	0	0	0	1	1	1	1	1	0	1	0	0	0	0	1	0	0	5	5	5	5	5	5	5	5	5	5	5	5	4	6	4	5	5	5	6	4	5	4	4	5
23	1	4	4	0	2	0	0	0	0	0	0	1	1	1	0	0	0	0	0	1	0	1	0	0	0	5	5	5	5	5	5	5	4	5	5	4.9	4	6	6	4	5	4	4	6	2	4	4	4	5
23	1	4	4	0	0	1	1	1	0	0	1	0	1	1	0	1	0	0	1	1	1	1	1	0	0	4	4	5	3	3	5	5	4	5	5	4.3	4	6	5	5	2	2	4	7	3	4	5	5	4
25	1	4	1	0	2	1	1	0	0	0	0	0	1	1	0	1	0	0	0	1	0	0	0	0	0	5	5	5	4	4	4	5	4	5	5	4.6	5	6	5	3	4	5	5	5	3	3	5	4	3
25	1	4	4	0	1	1	1	0	1	0	0	0	1	0	1	1	0	0	1	0	0	1	0	1	5	2	1	1	1	3	4	3	3	3	3	2.4	5	3	2	4	4	4	4	4	4	4	4	4	4
23	2	2	4	0	1	1	1	0	0	0	1	0	1	1	1	1	1	1	1	1	0	0	0	1	2	5	5	5	5	5	5	5	3	5	5	4.8	5	7	6	4	7	4	6	6	3	5	3	6	4
19	1	1	1	1	2	0	0	0	0	0	0	1	0	0	0	0	1	0	1	1	1	1	1	0	0	5	5	5	5	5	5	5	5	5	5	5	5	5	6	5	5	3	3	4	4	4	6	2	3
19	1	1	1	1	2	0	0	0	0	0	0	1	0	0	0	0	1	0	1	1	1	1	1	0	0	5	5	5	5	5	5	5	5	5	5	5	5	5	6	5	5	3	3	4	4	4	6	2	3
22	1	3	4	0	2	0	0	0	0	0	0	1	0	1	0	0	0	0	1	1	1	1	1	0	0	5	5	5	5	5	5	5	5	5	5	5	1	1	1	1	1	1	1	1	7	7	1	1	1
19	1	2	4	1	2	0	0	0	0	0	0	1	1	1	1	1	1	1	0	1	0	0	0	1	2	4	4	4	5	4	4	5	3	5	5	4.3	5	7	6	6	6	7	7	7	4	5	6	6	7
19	1	2	4	0	2	1	1	0	0	0	0	0	1	0	1	0	0	0	0	1	0	0	0	0	0	5	5	3	3	3	5	3	4	4	4	3.9	4	4	5	4	4	5	5	5	5	5	2	4	3
22	2	3	3	1	2	1	1	1	1	1	1	0	0	1	0	1	0	0	1	1	1	1	1	0	0	5	4	4	4	4	4	4	4	4	4	4.1	1	5	7	4	4	4	4	4	4	4	4	4	4
22	1	4	4	1	2	0	0	0	0	0	1	0	1	1	1	1	1	1	0	1	0	0	0	1	1	1	1	2	3	4	4	3	3	3	3	2.7	1	6	6	4	6	6	6	6	6	6	6	6	6
22	1	4	4	0	2	0	0	1	0	0	0	0	1	1	1	1	1	1	0	0	0	1	0	1	2	5	5	5	3	4	5	5	4	5	5	4.6	4	4	4	3	5	4	6	6	5	5	5	5	4
22	1	3	4	1	1	0	0	0	0	0	0	1	0	0	0	0	1	1	1	1	1	1	1	0	0	5	5	5	5	5	5	5	5	5	5	5	4	4	4	4	4	4	4	4	4	4	4	4	4
21	1	3	4	1	2	0	0	0	0	0	0	1	1	0	0	0	1	0	0	1	0	0	0	1	7	5	3	3	2	3	2	3	3	3	3	3	3	2	3	2	2	3	4	5	4	5	4	4	3
22	1	4	4	1	2	0	0	0	1	0	0	0	0	0	0	1	0	0	0	0	0	1	0	1	4	4	3	3	3	3	3	3	3	3	3	3.1	4	4	4	5	5	4	4	7	6	3	5	5	4
22	1	4	4	1	2	1	1	0	0	0	0	0	0	1	0	1	0	0	0	0	0	0	1	1	7	3	4	1	3	4	3	3	1	2	2	2.6	5	3	2	6	3	4	6	4	5	4	2	7	6
20	1	2	4	1	2	1	1	1	0	0	1	0	1	1	0	1	0	0	1	0	0	1	0	0	0	5	3	3	3	5	5	5	5	3	3	4	5	4	5	2	3	1	3	6	3	3	1	5	3
20	1	1	6	1	2	0	0	0	0	0	0	1	0	0	0	0	1	0	0	0	0	0	1	1	7	5	5	5	5	5	5	5	5	5	5	5	7	7	7	7	7	7	7	7	7	7	7	7	7
20	1	1	6	1	2	0	0	0	0	0	0	1	0	0	0	0	1	0	0	0	0	0	1	1	7	5	5	5	5	5	5	5	5	5	5	5	4	4	4	4	4	4	4	4	4	4	4	4	4
22	2	4	4	0	2	1	1	1	0	0	1	0	1	1	0	0	0	0	0	0	0	0	1	0	0	2	4	1	5	2	5	2	3	2	2	2.8	4	6	6	5	7	5	5	5	3	6	5	6	5
20	5	4	6	1	2	0	1	1	1	0	0	0	0	1	0	1	0	1	0	0	0	0	1	1	4	4	5	4	2	3	2	4	3	3	3	3.3	7	1	6	1	1	4	3	2	2	2	1	2	4
22	1	4	4	1	2	0	1	0	0	0	0	0	1	1	1	1	1	1	0	1	0	0	0	1	2	3	4	4	4	5	5	5	5	5	5	4.5	7	7	7	7	7	7	7	7	7	7	7	7	7
22	1	3	4	0	1	0	0	1	1	0	1	0	1	1	0	1	0	0	0	0	0	0	1	1	2	5	5	5	5	5	5	5	4	4	4	4.7	3	7	5	3	5	6	6	6	7	6	6	6	6
19	1	2	4	1	1	0	0	0	0	0	0	1	1	1	1	1	1	1	0	0	0	0	1	0	0	5	5	5	5	5	5	5	5	5	5	5	1	1	2	4	5	6	7	5	1	4	6	1	2
19	1	1	4	0	2	1	1	1	1	1	1	1	1	1	1	1	1	1	0	0	0	0	1	0	0	5	3	4	3	3	5	3	3	3	3	3.5	5	4	7	3	3	3	2	7	4	4	2	3	2
20	1	3	4	1	0	1	1	1	0	0	0	0	1	1	0	1	0	0	0	1	0	0	0	0	0	5	5	5	5	5	5	5	5	5	5	5	7	7	7	7	7	7	7	7	7	7	7	7	7
19	1	1	4	1	2	0	0	0	0	0	0	1	1	1	1	1	1	1	0	0	0	0	1	1	7	5	5	5	5	5	5	5	5	5	5	5	6	4	5	4	3	3	6	6	1	6	7	3	7
18	1	2	4	1	2	0	0	0	0	0	0	1	0	0	0	0	1	0	0	0	0	0	1	1	7	3	4	4	3	3	4	4	4	4	4	3.7	4	4	4	5	5	6	5	5	4	4	5	5	5
19	1	2	4	1	1	1	1	0	0	0	0	0	0	1	0	1	0	0	0	1	0	0	0	1	2	2	2	4	2	1	5	2	2	2	2	2.4	4	3	1	7	3	1	4	4	4	4	2	2	2
19	1	2	4	0	1	0	0	0	0	0	0	1	0	0	0	1	0	1	0	0	0	0	1	0	0	5	5	5	5	5	5	5	5	5	5	5	7	1	1	3	3	3	3	1	7	1	1	4	3
19	1	1	4	0	1	1	1	0	0	0	0	1	1	1	1	1	1	1	1	1	1	1	1	0	0	5	5	5	5	5	5	5	5	5	5	5	4	4	4	4	4	4	4	4	4	4	4	4	4
18	1	1	4	0	2	1	1	1	1	1	1	0	1	1	1	1	1	1	1	0	1	0	0	0	0	5	5	5	5	5	5	5	5	5	5	5	7	7	7	7	7	7	7	7	7	7	7	7	7
22	1	3	4	1	2	0	0	0	0	0	0	1	1	1	0	1	0	0	1	1	0	0	0	0	0	5	4	5	4	5	5	5	5	5	5	4.8	6	6	6	7	7	7	7	7	2	5	7	7	7
19	1	1	4	0	2	1	0	1	1	1	1	0	1	1	1	1	0	1	0	1	0	0	0	0	0	5	5	5	4	2	5	5	2	2	2	3.7	5	5	3	3	3	3	2	3	2	4	5	4	3
18	1	1	4	1	1	1	1	0	0	0	0	0	0	0	0	0	1	0	0	0	0	0	1	0	0	3	5	5	5	5	5	5	5	5	5	4.8	7	4	4	4	4	4	4	4	4	4	4	4	4
18	1	2	4	1	2	1	0	0	1	0	1	0	1	0	0	1	0	0	1	0	0	1	0	1	3	3	3	3	3	3	3	2	3	2	2	2.7	4	3	2	4	6	5	3	5	6	7	6	4	6
18	3	3	3	0	0	0	0	0	0	1	0	0	0	0	0	0	1	1	0	0	0	1	0	0	0	2	3	3	3	4	4	3	3	3	3	3.1	6	5	2	6	2	3	4	6	5	5	5	2	3
19	1	2	4	1	2	1	1	0	1	0	0	0	1	1	0	1	0	0	1	0	0	1	0	0	0	5	4	5	5	4	5	5	4	5	5	4.7	5	4	5	1	2	1	3	2	2	4	6	1	2
22	1	4	4	1	1	0	0	0	0	0	0	1	1	1	1	1	1	1	0	0	0	1	0	0	0	5	5	3	3	3	3	3	3	3	3	3.4	4	4	4	4	4	4	4	4	4	4	4	4	4
20	1	3	4	0	2	1	1	1	0	0	0	0	1	1	0	1	0	0	0	0	0	0	1	0	0	5	5	5	5	5	5	5	5	5	5	5	6	5	4	4	5	5	6	6	3	4	1	4	1
20	1	2	4	0	1	1	1	0	0	0	0	0	1	1	0	1	0	0	0	0	0	0	1	0	0	5	5	5	5	5	5	5	5	5	5	5	4	5	5	5	4	5	5	5	4	4	5	5	6
18	1	1	4	0	1	0	0	0	0	0	0	1	0	0	0	0	1	0	1	1	1	1	1	0	0	5	5	5	5	5	5	4	5	5	5	4.9	7	1	1	1	1	1	1	1	1	1	1	1	1
19	1	1	4	1	1	1	1	1	0	0	0	0	1	0	0	1	0	0	1	1	1	1	1	0	0	5	3	4	4	5	5	4	4	4	4	4.2	6	6	7	6	5	6	5	6	6	6	6	5	6
19	1	2	4	1	2	1	1	0	0	1	0	0	1	0	0	1	0	0	0	1	0	1	0	0	0	3	3	3	3	3	3	3	3	3	3	3	4	4	4	4	4	4	4	4	4	4	4	4	4
19	1	2	4	1	1	0	0	0	0	1	0	0	0	1	0	0	0	0	0	1	0	0	0	1	7	5	5	5	5	5	5	5	5	5	5	5	1	1	2	5	4	7	4	3	2	1	1	3	1
18	1	1	4	1	0	0	1	1	1	0	0	0	0	1	1	0	0	0	0	0	0	0	1	0	0	5	3	5	5	5	5	5	4	3	3	4.3	6	1	6	6	4	4	4	5	3	4	3	6	5
19	1	1	4	1	2	0	0	0	0	0	0	1	0	0	0	0	1	0	0	0	0	0	1	1	7	4	4	4	4	4	4	4	4	4	4	4	4	4	4	4	4	4	4	4	4	4	4	4	4
18	1	1	4	1	0	0	0	0	0	0	1	1	1	0	0	1	0	0	0	0	0	0	1	1	7	3	3	3	3	3	3	3	3	3	3	3	4	4	4	4	4	4	4	4	4	4	4	4	4
18	1	1	4	1	2	0	0	0	0	0	1	1	1	0	0	1	0	0	0	0	0	0	1	0	0	3	3	3	3	3	3	3	3	3	3	3	4	4	4	4	4	4	4	4	4	4	4	4	4
18	1	2	4	0	2	1	1	1	1	0	1	0	1	1	0	1	0	0	0	1	0	1	0	0	0	3	3	3	3	4	3	4	3	4	4	3.4	4	3	2	2	4	1	2	5	6	6	3	5	2
20	1	4	4	1	2	0	1	0	0	0	0	0	0	0	0	0	1	0	0	0	0	0	1	1	7	5	5	5	5	5	5	5	5	5	5	5	7	7	7	4	4	4	4	4	4	4	4	4	4
19	1	2	7	1	2	1	1	1	1	1	1	1	0	0	0	0	1	0	1	1	1	1	1	0	0	1	2	2	5	4	3	4	2	3	3	2.9	1	1	1	2	3	3	3	5	4	3	5	3	3
19	1	1	4	0	2	1	1	1	0	0	0	0	1	1	0	0	0	0	1	0	0	1	0	0	0	4	5	5	4	5	5	5	4	5	5	4.7	1	1	1	1	1	1	1	1	1	1	1	1	1
19	1	2	4	1	2	0	1	0	0	0	0	0	1	1	1	1	1	1	0	1	0	0	0	1	2	5	5	5	5	5	5	5	5	5	5	5	7	7	7	7	7	7	7	7	7	7	7	7	7
22	1	4	4	1	2	0	0	0	0	0	0	1	1	1	1	1	1	1	0	1	0	0	0	1	1	3	4	4	2	2	3	5	1	1	1	2.6	1	1	3	4	7	1	1	1	1	1	1	5	1
18	1	2	4	1	0	1	0	1	0	0	1	0	1	0	0	1	0	1	0	1	0	1	0	0	0	3	3	2	5	5	2	3	4	4	4	3.5	4	5	6	4	1	6	7	6	4	3	1	1	5
20	1	2	4	1	1	0	0	0	0	0	0	1	1	1	1	1	1	1	0	0	1	0	0	1	3	3	1	3	2	1	2	1	2	1	1	1.7	3	2	2	3	3	2	3	2	3	1	2	4	1
19	1	2	4	0	0	1	1	0	1	0	0	0	1	1	0	0	0	1	0	0	0	0	1	1	1	5	1	3	4	4	5	5	5	5	5	4.2	7	6	4	6	5	6	5	6	7	6	6	6	6
20	1	2	4	0	0	1	0	1	0	0	0	0	0	0	1	0	0	0	0	0	1	0	0	1	5	5	5	5	5	5	5	5	5	5	5	5	5	5	5	6	5	5	5	5	5	5	5	5	5
23	1	4	4	0	1	1	1	1	0	1	0	0	1	1	1	1	0	0	1	1	0	1	0	0	0	4	4	5	4	4	4	4	5	1	1	3.6	3	4	4	2	4	3	4	1	7	4	3	2	4
18	1	1	4	1	2	1	1	1	0	0	0	0	0	1	0	1	0	0	1	0	0	1	0	0	0	4	4	5	5	2	3	5	5	3	3	3.9	7	7	6	4	6	6	7	6	6	7	6	6	4
20	1	2	4	1	2	0	0	0	0	0	0	1	1	0	0	0	1	0	0	0	0	0	1	1	7	5	5	5	5	5	5	5	5	5	5	5	7	7	7	7	7	7	7	7	7	7	7	7	7
22	2	3	4	1	2	0	0	0	0	0	0	1	1	1	1	1	1	1	0	1	0	0	0	0	0	5	5	5	5	5	5	5	5	5	5	5	7	7	7	7	7	7	7	7	7	7	7	7	7
20	1	3	4	1	2	1	1	1	1	1	1	1	1	1	1	1	1	1	0	1	0	0	0	1	2	3	2	4	4	3	3	2	3	3	3	3	5	3	3	3	5	5	5	4	5	3	5	4	2
22	1	4	4	1	2	1	1	1	0	0	1	1	1	1	0	1	0	0	0	1	0	1	0	0	0	3	3	4	4	4	4	4	4	3	3	3.6	6	5	7	5	7	7	6	6	3	4	5	5	5
19	1	2	4	0	0	0	0	0	0	0	0	1	1	1	0	0	0	0	1	1	1	1	1	1	7	1	1	1	1	1	1	1	1	1	1	1	1	1	1	1	1	1	1	1	1	1	1	1	1
22	1	4	4	0	1	1	1	1	1	0	0	1	1	1	0	0	0	0	1	0	0	1	0	0	0	5	5	5	4	4	5	5	5	5	5	4.8	3	3	1	1	2	1	2	1	7	1	1	4	1
19	1	2	4	0	2	1	1	1	1	1	1	1	1	1	0	1	1	1	1	1	1	1	0	0	0	5	5	4	5	5	5	5	5	5	5	4.9	4	5	2	1	5	2	4	1	7	2	1	3	1
19	2	2	4	0	0	0	0	1	0	0	0	0	0	1	0	0	0	0	0	1	0	0	0	1	2	5	5	5	5	5	5	5	5	5	5	5	1	3	4	5	7	7	5	4	5	7	7	7	7
20	1	3	4	1	2	0	1	0	0	0	0	0	1	1	1	1	1	1	0	0	0	0	1	1	2	5	5	5	5	5	5	5	5	5	5	5	5	7	7	1	7	5	4	5	2	6	1	5	5
20	1	2	4	0	2	0	1	0	0	0	0	0	1	1	1	1	1	1	0	0	0	0	1	0	0	5	5	4	5	4	5	4	5	5	5	4.7	1	4	1	4	5	1	2	3	1	1	1	5	3
21	1	4	4	1	2	0	1	0	0	0	0	0	1	1	0	0	0	0	1	1	1	1	1	1	2	5	3	3	3	4	3	3	5	5	5	3.9	3	6	4	7	6	5	5	5	3	7	5	5	4
20	1	2	4	1	1	0	0	0	1	0	0	0	0	0	0	1	0	0	0	0	0	0	1	0	0	5	5	1	3	3	3	3	3	2	2	3	4	3	3	2	4	2	3	2	4	3	1	1	4
19	1	2	4	0	2	1	1	1	1	1	1	0	1	1	0	0	0	0	1	1	1	1	1	0	0	5	5	5	5	5	5	5	5	5	5	5	4	4	4	4	4	4	4	4	4	4	4	4	4
21	1	4	4	0	1	1	0	1	0	0	0	0	1	1	0	0	0	0	1	1	0	0	0	0	0	5	1	3	4	3	4	4	4	4	4	3.6	4	4	4	4	4	4	4	4	4	4	4	4	4
20	1	2	4	0	1	0	0	0	0	0	0	1	0	0	0	0	1	0	0	0	0	0	1	0	0	3	3	3	3	3	3	3	3	3	3	3	4	4	4	4	4	4	4	4	4	4	4	4	4
22	1	4	4	1	2	0	1	0	1	0	0	0	1	0	0	1	0	0	0	1	0	0	0	0	0	5	5	4	4	4	5	4	4	4	4	4.3	5	5	5	4	5	4	4	5	5	4	5	5	4
22	1	4	4	0	1	1	1	1	1	0	0	0	1	1	0	0	0	0	1	1	1	1	1	0	0	5	5	5	5	5	5	5	5	5	5	5	6	6	7	4	5	5	7	6	7	6	1	6	5
18	1	1	4	0	2	1	1	1	0	0	0	0	1	1	0	1	0	0	0	1	0	1	0	0	0	4	3	4	3	3	3	3	3	4	4	3.4	3	2	1	2	3	4	1	2	7	1	1	3	1
18	1	1	4	0	1	1	1	0	1	0	0	0	1	0	0	1	0	0	0	0	0	0	1	0	0	5	5	5	5	5	5	5	5	5	5	5	1	4	4	3	5	4	1	2	7	4	3	1	2
19	1	1	4	0	0	0	0	0	0	0	0	1	0	0	0	0	1	0	1	1	1	1	1	1	7	5	5	5	5	5	5	5	5	5	5	5	1	1	1	3	1	1	1	1	7	1	1	1	1
25	2	4	4	1	2	1	1	0	0	0	0	0	1	1	1	1	1	1	0	1	0	0	0	1	2	4	4	4	4	4	4	4	4	4	4	4	1	3	7	1	6	5	5	2	3	7	4	4	4
21	1	2	4	1	1	0	1	1	1	0	0	0	1	0	0	1	0	1	0	0	0	0	1	1	6	3	4	1	1	2	1	1	3	1	1	1.8	4	2	5	6	6	4	4	5	6	7	6	7	7
23	1	3	4	1	2	1	1	0	1	0	0	0	1	1	0	0	0	0	1	1	1	1	1	0	0	5	4	4	4	3	5	4	4	5	5	4.3	1	3	4	3	3	4	4	4	3	3	3	4	3
20	1	3	4	0	1	1	1	0	1	0	0	0	1	1	1	1	1	1	1	1	0	0	0	1	7	5	5	5	5	5	5	3	3	5	5	4.6	5	5	5	5	4	4	5	6	7	5	1	2	2
18	1	1	4	0	2	1	1	1	1	1	0	0	1	1	0	1	0	0	0	0	0	0	1	0	0	4	5	3	4	3	4	5	5	3	3	3.9	3	6	1	4	6	4	5	4	7	1	5	4	5
24	1	4	4	1	2	0	0	0	0	0	0	1	1	1	0	0	0	1	1	0	0	1	0	0	0	5	5	5	5	5	5	5	5	5	5	5	3	2	1	1	6	1	1	1	7	1	1	6	1
18	1	1	3	1	2	0	0	0	0	0	0	1	0	0	0	0	1	0	0	0	0	0	1	0	0	2	3	3	3	3	3	3	3	3	3	2.9	7	7	7	7	7	7	7	7	7	7	7	7	7
21	1	3	4	0	1	0	0	0	0	0	0	1	0	0	0	1	0	0	0	0	1	0	0	0	0	5	5	4	4	3	5	5	5	5	5	4.6	5	4	4	4	4	4	4	4	4	4	4	4	4
20	1	2	2	1	1	1	1	0	0	0	0	0	1	1	1	0	0	0	0	0	0	0	1	0	0	5	5	5	5	5	5	5	5	5	5	5	4	4	1	5	6	1	1	1	1	1	1	6	1
21	1	2	2	1	2	0	0	0	0	0	0	1	1	1	0	1	0	0	1	1	1	1	1	0	0	5	5	5	5	4	5	5	4	3	3	4.4	4	5	4	4	6	4	7	4	3	4	1	5	1
23	1	4	7	1	0	0	0	0	1	0	0	0	1	1	1	1	1	1	0	0	1	0	0	1	1	1	2	5	1	4	1	1	5	2	2	2.4	1	2	1	1	1	1	7	3	2	2	1	4	1
19	1	2	3	0	1	1	1	1	0	0	0	0	1	1	0	1	0	0	1	1	1	1	1	1	2	4	4	4	5	5	4	3	4	5	5	4.3	5	5	6	4	7	4	7	7	4	7	3	4	6
22	1	3	6	1	1	1	1	0	1	0	1	0	1	1	1	1	1	1	0	0	0	0	1	0	0	5	5	4	4	4	4	4	5	5	5	4.5	4	4	3	5	4	2	5	2	6	3	3	5	2
23	1	4	4	1	2	0	0	0	1	0	0	0	0	1	0	0	0	0	0	0	1	0	0	1	3	2	5	5	4	4	2	1	2	2	2	2.9	4	4	5	6	4	4	4	4	4	6	6	4	5
24	1	1	1	1	0	0	0	1	0	0	0	0	0	0	0	1	0	0	0	0	0	1	0	0	0	5	5	5	5	5	5	5	5	5	5	5	7	7	7	3	4	4	4	1	1	5	1	4	4
18	1	1	1	0	1	0	0	0	0	0	0	1	1	0	0	1	0	0	1	0	0	1	0	0	0	5	4	5	4	4	5	4	3	5	5	4.4	4	4	2	3	4	1	3	1	7	3	2	5	2
19	1	2	1	0	1	0	1	0	0	0	0	0	1	1	0	1	0	0	0	0	0	0	1	0	0	4	4	5	4	3	3	3	5	4	4	3.9	4	3	3	1	4	4	5	5	7	2	3	4	3
19	1	2	4	0	2	1	1	0	0	0	0	0	1	0	0	1	0	0	1	1	0	1	0	0	0	5	5	3	5	4	5	5	4	5	5	4.6	4	4	4	5	7	1	4	6	3	4	1	1	1
18	1	1	4	0	2	1	1	1	1	1	1	1	1	1	1	1	0	0	0	0	0	0	1	0	0	4	4	5	3	3	3	3	4	4	4	3.7	5	6	5	2	5	5	4	2	6	5	4	6	4
19	1	3	1	1	2	1	1	1	1	1	1	0	1	1	0	1	0	0	0	1	1	1	0	0	0	2	3	3	3	1	1	2	1	1	1	1.8	6	6	7	4	6	7	7	7	1	4	7	6	7
23	2	3	4	0	2	1	1	1	1	1	1	1	0	1	1	1	0	0	0	1	1	1	0	0	0	5	5	5	5	5	5	5	5	5	5	5	5	4	4	4	4	3	3	2	4	4	4	5	3
19	1	3	2	0	1	1	1	1	1	1	1	1	1	1	1	1	1	0	0	1	0	0	0	0	0	5	5	5	5	5	5	5	5	5	5	5	4	4	4	4	4	4	4	4	4	4	4	4	4
30	2	1	1	0	2	0	0	0	1	0	0	0	0	0	0	0	0	1	1	0	0	1	0	0	0	1	5	4	4	2	5	5	5	5	5	4.1	4	4	3	2	2	5	4	4	4	4	4	1	1
20	1	2	4	1	2	1	1	1	1	1	1	1	1	1	1	1	1	1	1	1	0	0	0	0	0	1	5	4	4	3	5	4	3	4	4	3.7	6	5	4	6	4	4	3	3	2	3	3	4	3
21	1	1	4	0	0	1	1	1	1	0	1	0	1	1	1	1	0	0	1	1	0	1	0	1	2	5	5	5	5	4	5	5	4	5	5	4.8	5	6	6	4	6	5	7	7	1	5	5	5	7
22	1	2	4	1	0	1	1	0	0	0	0	0	0	0	0	1	0	0	0	0	1	0	0	1	2	4	2	3	3	2	2	1	5	3	3	2.8	5	3	6	4	2	2	2	3	3	4	6	5	2
23	1	2	4	1	2	1	1	0	0	0	0	0	1	1	0	0	0	0	1	1	1	1	1	1	2	5	5	5	5	5	5	5	5	5	5	5	6	4	3	2	1	3	4	4	4	4	4	3	6
20	1	3	1	1	0	1	1	1	0	0	0	0	1	0	0	1	0	0	1	1	0	1	0	0	0	5	5	5	5	5	5	5	5	5	5	5	5	6	5	6	7	5	5	7	5	5	5	5	5
24	1	2	6	1	0	1	0	1	0	0	1	0	0	0	1	1	0	1	0	1	1	1	0	1	2	4	1	3	2	2	2	5	4	5	5	3.3	1	6	7	3	6	7	6	1	1	5	7	7	7
23	1	2	3	0	0	1	1	0	0	0	0	0	1	0	0	1	0	0	1	1	1	1	1	0	0	5	5	4	4	3	3	4	4	3	3	3.8	4	5	6	2	5	4	5	7	1	5	3	3	3
24	1	3	3	0	0	1	1	1	1	1	1	1	1	0	0	1	0	0	1	1	0	0	0	0	0	5	5	5	5	5	5	5	5	5	5	5	4	7	5	7	7	7	7	7	7	7	7	7	7
22	1	2	4	1	2	0	0	1	0	0	0	0	0	0	1	0	0	0	1	1	1	1	1	1	1	5	5	5	5	5	3	5	5	5	5	4.8	7	4	5	5	7	7	7	7	7	7	7	7	7
19	1	2	1	1	1	1	1	1	1	1	1	0	1	1	1	1	0	1	0	1	0	0	0	1	2	5	5	5	5	5	5	5	5	4	4	4.8	5	5	5	6	6	4	4	4	4	5	4	4	4
21	1	4	4	1	0	1	1	1	1	1	1	1	1	1	1	1	1	1	1	0	1	0	0	1	4	1	1	1	1	5	4	3	3	4	4	2.7	5	2	5	2	2	3	2	4	3	3	3	3	3
23	1	4	3	1	1	1	1	0	0	0	0	1	1	1	0	1	0	0	0	1	0	1	0	0	0	5	5	5	5	5	5	5	5	5	5	5	3	2	1	4	4	5	4	5	3	4	4	4	4
18	1	1	6	0	2	1	1	1	1	1	1	0	1	1	1	1	0	0	0	0	0	0	1	0	0	5	5	5	5	5	5	5	5	5	5	5	4	4	1	4	3	2	1	1	1	1	1	4	1
21	1	4	4	0	0	1	1	1	0	1	1	0	1	1	0	0	0	0	0	0	0	1	0	0	0	5	5	5	5	4	5	5	4	5	5	4.8	4	5	5	4	4	5	3	5	3	3	3	5	5
21	1	4	8	0	2	1	1	1	0	0	1	1	1	1	0	1	0	0	0	1	0	0	0	1	6	5	5	5	5	5	5	5	5	5	5	5	7	5	7	5	6	7	7	7	1	4	4	6	4
23	1	4	4	1	2	1	1	0	0	0	0	0	1	1	1	1	1	1	0	1	0	0	0	0	0	5	5	5	5	3	5	5	5	5	5	4.8	5	4	2	5	4	2	2	3	7	2	4	4	5
27	1	4	3	0	2	1	1	1	1	1	1	0	1	1	0	1	0	0	1	1	1	1	1	0	0	3	2	3	4	4	2	2	3	3	3	2.9	4	3	4	4	4	4	4	4	4	4	4	4	4
24	1	4	4	1	2	1	1	0	0	0	0	0	1	1	0	0	0	0	1	1	0	0	0	1	1	3	3	3	3	3	3	4	3	3	3	3.1	5	4	3	3	2	3	4	4	3	5	4	4	4
19	1	2	4	1	2	1	1	1	0	0	1	0	1	0	0	1	0	0	0	0	0	0	1	0	0	5	4	5	4	5	5	5	5	4	4	4.6	6	7	5	5	4	5	6	5	4	4	4	6	5
18	1	2	8	1	1	1	1	0	1	0	0	0	1	1	1	1	1	1	0	0	0	0	1	0	0	5	5	4	5	5	4	5	5	5	5	4.8	5	3	2	3	4	4	4	4	4	4	4	4	4
21	2	2	4	0	1	1	1	0	0	1	0	0	1	0	0	1	0	0	0	1	0	1	0	0	0	5	5	3	3	3	3	3	3	5	5	3.8	5	5	4	4	4	4	4	4	5	4	4	5	5
20	1	1	1	1	1	0	1	0	0	0	0	0	0	1	0	0	1	0	1	1	0	0	0	0	0	5	3	3	3	3	3	3	3	3	3	3.2	4	4	4	4	4	4	4	4	4	4	4	4	4
20	1	2	3	0	2	1	1	0	0	0	0	0	1	1	0	0	0	0	1	1	1	1	1	0	0	4	3	5	2	3	1	1	4	3	3	2.9	1	1	1	1	4	1	1	1	7	1	5	6	5
19	1	3	8	0	0	1	1	0	1	0	0	0	1	1	0	0	0	0	1	1	1	1	1	0	0	5	3	5	5	3	3	3	3	5	5	4	4	5	6	4	4	4	6	5	4	5	4	2	2
27	1	4	1	1	2	0	1	0	0	0	0	0	1	1	1	1	1	1	0	0	1	0	0	1	1	1	1	1	1	1	1	1	1	1	1	1	1	1	1	1	1	1	1	1	1	1	1	1	1
22	1	4	6	0	2	1	1	1	0	0	0	0	1	1	0	1	1	0	1	0	0	1	0	0	0	5	5	5	4	4	5	5	5	4	4	4.6	4	4	5	4	4	4	4	5	7	5	4	4	1
24	3	4	2	1	2	0	0	0	0	1	0	0	0	1	1	1	0	0	0	0	0	0	1	1	5	5	5	5	4	5	5	5	5	5	5	4.9	4	5	4	2	4	3	2	4	7	5	2	3	4
21	1	2	4	1	2	1	1	0	0	0	0	0	1	1	1	1	1	1	1	1	1	1	1	0	0	1	5	5	5	5	5	5	5	5	5	4.6	6	6	6	6	6	6	6	6	6	6	6	6	6
23	1	4	4	0	1	0	1	0	0	0	0	0	1	0	0	0	1	0	0	0	0	0	1	0	0	5	5	5	5	5	5	5	5	5	5	5	6	6	6	6	6	6	6	6	6	6	6	6	6
19	1	2	2	1	0	0	0	0	1	0	0	0	1	0	0	0	0	1	1	1	0	0	0	1	3	1	5	3	5	5	5	5	5	3	3	4	4	4	4	4	4	4	4	4	4	4	4	4	4
22	1	3	1	1	2	1	1	0	0	0	0	0	1	1	0	1	0	0	1	1	0	0	0	0	0	4	4	3	4	2	3	4	3	4	4	3.5	4	3	4	3	5	4	4	4	7	4	1	3	5
22	1	4	8	0	2	1	1	1	1	0	0	1	1	1	1	1	0	0	0	1	0	0	0	1	2	5	5	4	5	5	5	5	2	5	5	4.6	7	7	7	5	7	5	7	5	4	6	5	7	1
20	1	2	4	1	1	0	0	1	1	1	0	0	0	1	1	0	0	1	0	0	0	0	1	1	3	5	5	5	5	5	5	5	5	5	5	5	6	6	6	6	6	6	6	6	6	6	6	7	6
23	4	2	4	0	1	0	0	0	0	0	0	1	0	0	0	0	1	0	0	0	0	0	1	0	0	5	5	5	4	4	5	4	5	5	5	4.7	7	4	4	4	4	3	1	1	7	5	3	1	6
20	1	2	4	0	1	0	0	1	0	0	1	1	0	0	0	1	1	0	1	1	1	1	1	0	0	5	5	5	5	5	5	5	5	5	5	5	4	4	4	4	4	4	4	4	4	4	4	4	4
20	1	2	4	0	2	1	1	1	1	1	1	1	1	1	1	1	0	0	1	1	0	0	0	0	0	5	5	5	5	5	5	5	5	5	5	5	1	7	5	3	4	4	4	4	4	4	4	4	4
20	1	2	4	1	0	0	0	0	0	0	0	1	0	0	0	1	0	0	1	1	1	1	1	0	0	5	5	5	5	5	5	5	5	5	5	5	7	6	6	5	6	1	1	1	1	2	3	2	2
19	1	2	4	0	2	0	1	0	0	0	0	0	0	0	0	0	0	1	1	1	1	1	1	0	0	4	5	5	5	5	5	4	4	5	5	4.7	3	4	4	4	5	5	4	4	2	1	1	2	3
20	1	2	4	1	2	0	0	0	0	0	0	1	0	0	0	0	1	0	0	0	0	0	1	1	7	3	3	3	5	5	5	5	5	5	5	4.4	4	4	4	4	4	4	4	4	4	4	4	4	4
20	1	2	2	1	1	0	0	0	0	0	0	1	0	0	0	0	1	0	0	0	0	0	1	1	6	1	1	1	1	1	1	1	1	1	1	1	5	5	5	5	4	5	4	4	4	4	4	3	3
21	1	4	8	0	2	1	1	1	0	0	0	0	1	1	0	1	0	0	0	1	0	0	0	0	0	4	4	4	4	4	4	3	3	3	3	3.6	5	5	4	5	5	5	5	6	4	3	2	6	4
21	1	4	8	0	2	1	1	0	0	0	0	0	1	1	1	1	1	1	0	0	0	0	1	0	0	5	5	5	5	5	5	5	5	5	5	5	1	1	1	1	1	1	1	1	7	1	1	1	1
20	1	2	4	0	2	0	1	1	1	1	0	0	0	0	0	1	1	0	1	1	1	1	1	0	0	5	3	4	5	3	5	5	5	5	5	4.5	3	2	1	1	2	1	1	1	1	1	1	1	1
22	1	2	1	1	2	1	1	1	1	0	1	0	1	1	0	0	0	0	0	0	0	0	1	0	0	5	4	5	5	5	5	5	5	5	5	4.9	4	5	4	5	5	4	5	5	4	4	5	5	5
21	1	1	4	0	2	1	1	1	1	1	1	1	0	0	0	1	0	0	1	1	1	1	1	0	0	5	5	5	5	4	5	5	5	5	5	4.9	1	1	1	1	1	1	1	1	1	1	1	1	1
21	1	3	8	0	1	1	1	1	0	0	0	1	1	1	0	1	0	1	1	1	0	0	0	0	0	5	3	5	3	4	5	5	3	5	5	4.3	4	3	2	3	4	3	4	2	7	2	1	4	2
18	1	1	1	1	2	1	1	1	1	0	1	1	1	1	1	1	0	0	1	1	0	1	0	0	0	2	2	2	1	1	1	1	2	2	2	1.6	4	5	1	1	1	1	1	1	7	1	1	6	1
23	1	4	8	0	1	0	1	1	0	0	0	0	1	1	0	0	0	0	1	1	1	1	1	0	0	5	5	5	5	5	5	5	5	5	5	5	1	1	1	1	1	1	1	1	7	1	1	1	1
20	1	2	3	0	0	1	1	1	1	1	1	1	1	1	0	0	0	0	0	0	1	1	0	0	0	5	5	5	5	5	5	5	5	5	5	5	3	4	4	1	5	2	7	5	7	1	1	4	1
23	2	4	4	1	0	0	0	1	0	0	0	0	0	1	0	0	0	0	0	0	1	0	0	1	1	5	5	5	5	5	5	5	5	5	5	5	4	6	7	3	3	5	7	7	6	4	4	3	2
21	1	4	1	1	1	0	0	0	0	0	0	1	0	1	0	0	0	0	0	0	0	1	0	0	0	5	5	5	5	5	5	5	5	5	5	5	6	7	1	5	7	7	7	1	7	1	1	1	1
20	1	1	8	1	2	0	1	0	0	0	0	0	0	0	0	1	0	0	0	0	0	0	1	0	0	5	5	5	5	5	5	5	5	5	5	5	5	7	7	4	7	7	7	7	7	7	7	7	7
18	1	1	8	1	2	1	1	1	1	1	1	1	1	1	1	1	1	1	1	1	1	1	1	0	0	3	3	1	3	1	4	3	4	5	5	3.2	5	4	2	2	4	2	3	3	3	4	4	5	7
25	1	3	5	1	2	0	1	0	0	0	0	0	0	0	1	0	0	0	0	0	0	0	1	1	3	5	4	3	3	2	3	3	3	3	3	3.2	4	4	5	5	2	7	7	6	6	6	6	5	6
25	1	4	4	1	2	0	0	0	0	0	0	1	0	0	0	0	1	0	0	0	0	0	1	1	7	1	5	5	5	5	5	5	5	5	5	4.6	5	6	2	2	3	6	3	1	6	5	4	5	4
20	1	3	4	0	2	1	1	1	1	1	1	0	1	1	0	1	0	0	1	1	1	1	1	0	0	3	2	3	3	3	3	3	3	3	3	2.9	5	6	5	6	6	6	6	6	6	6	6	6	6
19	1	2	3	0	2	1	1	1	1	0	1	1	1	1	0	0	0	0	1	0	0	1	0	0	0	5	5	5	5	4	5	5	5	5	5	4.9	1	1	1	7	3	1	1	1	7	1	1	1	1
21	1	2	2	0	0	1	1	0	1	0	0	0	0	1	1	0	0	0	1	1	0	0	0	1	2	5	4	5	5	5	5	5	5	5	5	4.9	7	7	4	6	5	4	6	6	6	4	5	5	6
21	2	3	3	0	2	1	1	1	1	1	1	1	1	1	0	0	0	0	1	1	0	1	0	0	0	5	5	5	5	5	5	3	4	3	3	4.3	3	3	1	5	3	1	1	1	7	1	1	4	1
23	1	2	1	0	2	1	1	1	1	0	0	1	1	1	0	1	0	0	0	1	0	0	0	0	0	5	5	5	5	5	5	5	5	5	5	5	3	2	2	2	2	1	1	2	1	2	2	2	1
19	1	2	4	0	2	1	1	1	1	0	1	0	1	1	0	1	0	0	0	0	0	0	1	1	7	5	5	5	5	5	5	5	5	5	5	5	4	4	4	4	4	4	1	1	1	2	1	1	1
19	1	2	8	0	2	1	1	0	0	0	0	0	0	0	0	1	0	0	1	1	1	1	1	0	0	5	5	5	5	5	5	5	3	5	5	4.8	1	1	1	1	1	1	1	1	1	1	1	1	1
20	1	3	1	0	0	1	1	0	0	0	0	0	1	1	0	1	0	0	1	1	1	1	1	0	0	5	4	5	4	4	4	4	4	4	4	4.2	5	5	4	5	5	5	5	5	4	4	4	5	6
20	1	3	8	0	2	1	1	1	1	1	1	1	1	1	1	1	0	0	1	1	0	1	0	0	0	4	4	4	5	3	5	4	4	5	5	4.3	6	5	1	4	5	1	1	1	7	2	1	5	1
21	1	2	8	0	2	1	1	1	1	1	1	0	1	1	1	1	1	1	1	1	1	1	1	1	2	5	5	5	5	5	5	5	5	5	5	5	7	6	4	3	4	3	3	3	6	4	1	4	4
22	1	4	4	0	2	1	1	0	0	0	0	0	1	0	0	1	0	0	0	1	0	0	0	0	0	5	5	5	5	5	5	5	5	5	5	5	4	4	3	3	4	4	4	3	5	3	4	3	4
25	2	2	8	1	2	0	1	0	0	0	0	0	1	1	1	1	1	1	1	1	1	1	1	1	2	5	5	5	5	5	5	5	5	5	5	5	4	1	5	3	4	1	3	4	4	1	7	4	7
19	1	2	4	0	1	1	1	1	0	0	0	0	1	1	0	0	0	0	1	1	1	1	1	0	0	4	4	3	3	3	3	3	3	3	3	3.2	5	3	6	3	6	3	4	5	2	4	4	4	3
20	1	1	8	1	1	1	1	0	0	0	0	0	1	0	0	1	0	0	0	1	0	0	0	1	2	5	3	3	3	5	3	4	5	3	3	3.7	7	7	7	7	7	6	7	7	7	7	7	7	7
24	1	4	3	1	2	0	1	0	0	0	0	0	0	1	0	0	0	0	1	1	1	1	1	0	0	5	5	5	5	5	5	5	5	5	5	5	4	7	3	4	5	5	3	3	1	1	1	3	3
23	1	4	4	0	0	0	0	0	0	0	0	1	1	1	0	1	0	0	1	1	1	1	1	0	0	5	5	5	5	5	5	5	5	5	5	5	1	4	1	4	5	1	1	1	7	1	5	1	4
21	1	3	4	1	1	0	0	0	1	0	0	0	1	0	0	1	0	0	1	0	0	1	0	0	0	5	5	5	5	5	5	5	5	5	5	5	4	5	4	4	5	5	5	5	5	4	3	4	3
20	1	3	8	0	0	0	0	1	0	1	0	0	1	1	0	1	0	0	0	0	0	0	1	0	0	5	5	1	5	5	5	5	3	4	4	4.2	5	6	3	4	6	2	7	2	7	2	1	1	2
22	1	3	6	1	1	0	0	1	1	1	0	0	1	1	0	1	0	1	1	0	1	1	0	0	0	3	3	3	4	5	5	3	4	2	2	3.4	5	6	7	3	6	2	4	6	2	4	5	3	5
20	1	3	3	0	2	1	1	1	0	0	1	0	0	1	0	1	0	0	0	0	0	0	1	0	0	4	3	4	5	4	4	3	3	3	3	3.6	3	2	3	1	2	4	4	5	7	1	3	5	1
19	1	2	2	1	2	0	1	0	0	0	1	0	1	1	0	0	0	0	1	1	0	1	0	1	6	5	5	5	5	5	5	5	5	5	5	5	4	7	7	7	7	7	3	7	1	7	7	7	7
28	1	3	4	0	2	1	1	0	0	0	0	0	1	1	0	1	1	0	0	0	0	0	1	0	0	5	5	5	5	5	5	5	5	5	5	5	4	6	2	2	4	2	2	4	4	4	4	4	5
19	1	2	4	0	2	1	1	1	0	0	0	0	1	1	0	1	0	0	0	0	0	0	1	0	0	5	5	4	4	4	5	5	4	5	5	4.6	4	4	1	2	2	1	1	1	7	1	1	2	1
22	1	3	4	0	0	1	1	0	0	0	0	0	1	1	1	1	1	1	0	1	0	0	0	0	0	5	5	5	5	5	4	4	4	4	4	4.5	1	4	7	4	5	4	4	4	4	4	4	4	4
21	1	3	8	0	2	1	1	0	0	0	0	0	1	0	0	1	0	0	0	0	0	0	1	0	0	5	5	5	5	4	5	5	5	5	5	4.9	7	7	4	4	7	4	4	4	4	3	4	4	4
21	1	3	8	1	1	0	0	0	0	0	0	1	0	0	0	0	1	0	0	0	0	0	1	0	0	3	2	3	4	3	3	4	1	5	5	3.3	5	6	5	3	4	5	5	5	4	4	4	6	5
20	1	3	4	1	2	1	1	1	1	1	1	1	1	1	1	1	1	1	1	1	1	1	1	1	2	1	3	1	3	2	2	2	3	3	3	2.3	4	3	5	4	4	3	4	2	3	4	3	3	3
21	1	3	4	0	2	1	1	1	1	1	1	0	1	1	1	1	0	0	1	1	1	1	1	0	0	5	5	5	5	5	4	5	5	5	5	4.9	6	6	4	5	6	3	4	3	4	3	3	5	3
21	1	3	4	0	2	0	0	1	0	1	1	0	1	1	0	1	0	0	0	1	0	0	0	1	7	5	4	5	5	5	5	5	5	5	5	4.9	7	7	7	7	7	7	7	7	7	7	7	7	7
20	1	3	4	0	2	1	1	1	0	0	0	0	1	1	0	1	0	0	0	0	0	0	1	0	0	4	3	5	4	5	4	3	4	5	5	4.2	1	1	1	1	1	1	1	1	7	1	1	5	1
21	1	3	4	1	2	1	1	1	1	1	1	1	0	1	1	1	0	0	0	0	0	0	1	0	0	5	3	3	3	2	3	3	4	4	4	3.4	3	4	4	5	5	4	5	5	3	2	4	5	3
22	1	3	4	1	0	1	1	0	0	0	0	0	1	1	0	0	0	0	1	1	0	0	0	1	2	5	5	5	5	5	5	5	5	5	5	5	4	4	6	6	4	6	6	7	7	7	7	6	3
20	1	3	4	1	1	0	0	0	1	0	1	0	0	0	1	0	0	1	0	1	0	0	0	1	6	3	3	3	2	3	4	3	4	4	4	3.3	5	3	2	3	2	3	5	6	4	3	5	4	3
20	1	3	4	0	2	1	1	1	1	1	1	0	1	1	0	0	0	0	0	0	0	0	1	0	0	3	3	5	1	3	3	2	4	3	3	3	4	4	4	4	1	2	2	7	3	3	4	4	4
20	1	3	8	0	2	1	1	0	0	0	0	0	1	1	0	1	1	0	1	0	0	1	0	0	0	5	5	1	5	5	5	5	5	5	5	4.6	3	2	2	5	3	1	1	1	7	1	1	1	1
20	1	3	8	0	0	0	0	0	0	0	0	1	1	1	1	1	1	1	0	0	0	0	1	1	2	5	5	5	5	5	5	5	5	5	5	5	1	7	6	6	4	4	2	6	6	5	6	5	5
22	1	2	2	0	2	1	1	1	0	0	0	0	1	1	0	0	0	0	1	0	0	1	0	0	0	5	5	5	5	5	5	5	5	5	5	5	1	1	1	2	3	1	4	5	7	1	1	1	1
20	1	1	2	0	2	0	0	0	0	0	0	1	0	0	1	0	0	0	1	0	0	1	0	0	0	5	5	5	5	5	5	5	5	5	5	5	4	4	4	4	4	4	4	4	4	4	4	4	4
18	1	1	4	1	0	0	0	0	0	0	0	1	0	0	0	1	0	0	0	0	0	0	1	1	7	1	2	3	4	1	4	3	1	1	1	2.1	7	1	2	5	5	4	7	6	2	2	1	6	6
18	1	1	4	1	2	1	1	1	1	0	0	0	1	0	0	1	1	0	1	1	1	0	0	1	3	2	2	3	3	3	3	3	3	3	3	2.8	4	4	2	3	1	7	1	1	2	4	4	1	4
23	1	4	4	1	2	1	1	0	0	0	0	1	1	1	1	1	1	1	1	1	0	0	0	0	0	5	5	5	5	5	5	5	5	5	5	5	7	4	4	4	4	4	4	4	4	4	4	4	4
19	1	2	4	1	2	0	1	0	0	1	0	0	1	1	1	1	1	1	1	1	0	0	0	1	1	1	1	1	1	1	1	1	1	1	1	1	3	2	2	2	2	2	2	2	2	2	2	2	2
19	1	1	4	1	1	0	0	0	0	0	0	1	1	1	0	0	0	0	0	0	0	1	0	1	7	1	2	3	5	3	2	2	3	1	1	2.3	3	5	4	5	6	6	3	2	3	4	4	6	6
19	1	1	4	1	2	0	1	0	0	0	0	0	0	1	0	0	0	0	0	0	1	0	0	1	2	5	5	1	5	3	5	3	3	3	3	3.6	5	5	5	5	5	5	5	5	5	5	5	5	5
19	1	1	4	1	1	0	0	0	0	0	0	1	1	1	1	1	1	1	0	0	0	0	1	0	0	5	3	4	3	3	5	3	3	3	3	3.5	4	4	3	4	4	4	4	4	4	4	4	4	4
19	1	1	4	0	1	1	1	0	0	0	0	0	0	0	0	1	0	0	0	0	0	0	1	0	0	5	5	5	5	5	5	5	5	5	5	5	4	2	2	2	2	2	2	2	2	2	2	2	2
21	1	1	4	1	2	1	1	1	1	0	0	0	0	1	0	1	0	0	0	1	0	1	0	1	3	2	3	4	3	2	4	4	1	3	3	2.9	7	5	5	6	1	1	1	1	1	1	1	1	1
17	1	1	4	0	2	1	1	1	0	0	0	1	0	1	1	1	0	0	1	1	1	1	1	0	0	4	3	3	4	3	3	4	5	5	5	3.9	5	3	4	4	3	1	4	4	4	4	2	4	3
23	1	3	4	1	2	1	1	0	0	0	0	0	0	1	1	1	0	0	0	0	1	0	0	1	1	3	2	5	3	1	3	4	4	1	1	2.7	4	6	1	1	1	2	3	5	5	6	5	7	6
19	1	1	4	0	1	1	1	0	0	0	0	0	1	1	1	1	0	1	0	1	1	1	0	0	0	1	3	2	3	1	1	4	3	3	3	2.4	3	2	2	2	2	2	2	2	2	2	2	2	2
21	1	3	4	1	2	1	0	0	1	0	0	0	1	1	0	0	0	0	1	1	1	1	1	1	2	4	3	4	2	3	3	3	3	4	4	3.3	5	2	5	4	4	4	5	5	4	5	4	5	5
19	1	2	4	1	2	0	0	0	0	0	0	1	0	0	0	0	1	0	0	0	0	0	1	0	0	5	5	3	5	4	4	4	4	4	4	4.2	5	5	5	5	5	5	5	5	5	5	5	5	5
22	1	4	4	0	2	1	1	1	1	0	1	0	1	1	0	1	0	0	0	1	1	1	0	0	0	5	5	4	4	4	5	5	5	5	5	4.7	5	4	5	5	5	3	3	2	7	5	2	5	5
19	1	2	4	1	1	0	0	0	0	0	0	1	1	1	1	1	1	1	0	0	0	0	1	1	7	2	5	3	3	3	3	3	3	3	3	3.1	4	4	4	4	4	4	4	4	5	4	4	4	4
18	1	1	4	0	2	1	1	1	0	0	0	0	1	1	0	0	0	0	1	0	0	1	0	0	0	5	5	5	5	3	4	4	4	4	4	4.3	5	5	2	3	4	3	3	5	4	2	3	6	4
19	1	2	4	1	2	0	0	0	0	0	0	1	1	1	1	1	1	1	1	1	1	1	1	1	7	5	5	5	5	5	5	5	5	5	5	5	4	4	4	4	4	4	4	4	4	4	4	4	4
20	1	3	4	1	2	1	1	0	0	0	0	0	1	1	0	0	0	0	1	1	0	0	0	1	2	4	3	3	3	3	3	3	3	3	3	3.1	4	5	4	4	4	4	4	4	4	4	4	4	4
24	1	3	4	0	1	1	1	1	1	1	1	0	1	0	0	0	0	1	1	0	1	0	0	0	0	5	5	5	5	5	5	5	5	4	4	4.8	4	4	4	4	4	4	4	4	4	4	4	4	4
20	1	3	4	1	2	0	0	0	0	0	0	1	1	1	1	1	1	1	0	1	0	0	0	1	1	5	5	4	4	3	3	3	2	4	4	3.7	6	6	5	5	6	6	5	5	5	4	4	4	4
21	2	3	4	1	2	0	0	1	1	1	0	0	1	1	1	0	0	0	0	1	0	0	0	1	7	2	1	2	3	2	3	2	3	2	2	2.2	1	1	3	2	2	5	1	1	5	1	7	7	7
21	1	3	4	0	2	1	1	1	1	1	1	0	1	1	1	1	1	1	0	0	0	0	1	0	0	5	5	5	3	5	5	5	5	5	5	4.8	1	7	7	7	7	7	7	7	7	7	7	7	7
18	1	1	4	0	1	1	1	1	0	0	0	0	1	1	0	1	0	0	1	1	1	1	1	0	0	5	4	5	5	4	5	5	5	5	5	4.8	5	5	2	4	4	1	2	3	5	1	4	4	1
22	1	4	4	0	1	1	1	1	1	1	1	0	1	1	1	1	1	1	0	0	0	1	0	0	0	4	4	4	3	3	4	3	1	3	3	3.2	3	1	2	1	3	3	2	4	7	4	1	4	1
22	1	3	4	1	1	0	0	0	0	0	0	1	0	1	0	0	0	0	1	1	1	1	1	0	0	5	5	5	5	5	5	5	5	5	5	5	6	4	4	4	4	4	4	4	4	4	4	4	4
22	1	3	4	1	2	1	1	1	1	1	1	0	1	1	1	1	1	1	0	1	0	0	0	1	2	5	5	5	5	5	5	5	5	5	5	5	7	7	7	7	7	7	7	7	7	7	7	7	7
20	1	2	4	1	1	0	0	0	0	0	0	1	1	0	0	0	1	0	0	0	0	0	1	0	0	1	5	5	3	3	5	3	5	5	5	4	4	7	3	1	1	3	3	5	6	5	3	1	2
21	1	2	4	0	0	0	1	0	0	0	0	0	1	1	1	1	1	1	1	1	1	1	1	0	0	5	5	5	5	5	5	5	5	5	5	5	4	5	1	1	1	1	5	5	7	1	1	1	1
18	1	1	4	0	1	0	0	1	0	1	0	0	1	1	0	1	0	0	0	0	0	0	1	0	0	5	5	5	5	5	5	5	5	5	5	5	5	4	1	1	1	1	2	2	7	1	1	1	1
20	1	3	4	1	1	1	1	1	1	1	1	1	1	1	0	1	1	0	0	0	0	0	1	0	0	3	2	3	2	2	2	3	2	3	3	2.5	4	6	6	6	7	5	5	4	4	3	3	5	5
19	1	1	4	0	1	0	0	0	0	0	0	1	0	0	0	0	1	0	0	0	0	0	1	0	0	5	5	4	5	5	5	5	5	5	5	4.9	7	7	7	5	5	6	6	6	5	4	6	6	6
20	1	2	4	1	2	1	1	1	0	0	0	0	0	0	0	1	0	0	0	1	0	0	0	0	0	4	4	4	5	4	5	4	4	5	5	4.4	4	4	4	4	4	4	4	4	4	4	4	4	4
22	2	4	4	1	2	0	0	0	1	0	0	0	1	1	1	1	1	1	1	1	1	1	1	0	0	5	5	5	5	5	5	5	5	5	5	5	5	6	5	4	5	5	5	5	5	5	5	5	5
18	1	1	4	1	1	1	1	0	0	0	0	0	1	1	0	0	0	0	0	1	0	0	0	0	0	3	1	2	2	5	2	3	3	3	3	2.7	3	3	4	6	3	3	4	3	2	1	3	2	2
18	1	1	4	1	2	1	1	0	0	0	0	0	0	1	0	0	0	0	1	1	1	1	1	0	0	5	5	5	5	5	5	5	5	5	5	5	4	4	4	4	4	4	4	4	4	4	4	4	4
20	1	2	4	0	1	1	1	0	1	0	1	0	1	0	0	1	0	0	1	1	1	1	1	0	0	5	5	5	5	4	4	3	4	5	5	4.5	6	6	4	5	4	4	4	4	3	4	1	5	4
20	1	3	4	0	0	0	1	0	0	0	0	0	0	0	0	1	0	0	1	0	0	1	0	0	0	5	5	5	5	5	5	5	5	5	5	5	3	3	1	3	4	1	2	1	1	1	2	1	1
19	1	3	4	1	2	1	1	1	1	1	1	0	1	1	0	1	0	0	1	0	0	1	0	0	0	5	5	5	5	5	5	5	5	5	5	5	5	5	1	2	2	1	1	1	7	1	1	5	1
20	1	2	4	1	1	0	1	0	1	0	0	1	0	0	1	0	0	1	0	1	0	1	0	1	2	5	5	5	5	5	5	5	5	5	5	5	4	4	4	4	4	4	4	4	4	4	4	4	4
21	1	4	4	0	0	1	1	0	0	0	0	0	0	0	0	1	0	0	1	0	0	1	0	0	0	4	4	4	5	4	4	4	3	4	4	4	3	2	1	2	2	1	1	1	1	1	1	1	1
18	1	1	4	0	0	1	1	0	0	0	0	0	1	0	0	1	0	0	1	1	1	1	1	0	0	3	3	2	2	1	4	4	1	4	4	2.8	5	5	6	3	3	7	7	7	3	2	1	1	5
19	1	2	4	1	2	0	0	0	0	0	1	0	0	1	0	0	0	0	0	0	0	1	0	1	6	5	4	4	3	5	1	1	3	4	4	3.4	3	3	2	3	2	4	3	1	6	7	7	1	2
19	1	1	4	1	2	0	0	0	0	0	0	1	1	0	1	1	1	0	1	1	0	1	0	0	0	5	4	4	5	5	4	5	1	3	3	3.9	5	5	2	2	5	3	5	5	1	1	1	1	1
21	1	3	4	0	2	1	1	1	1	1	1	0	1	1	0	1	0	0	1	1	1	1	0	0	0	5	5	5	5	5	5	5	5	5	5	5	1	4	1	1	1	1	1	2	7	1	1	4	1
21	1	3	4	0	2	1	1	1	1	1	1	0	1	1	0	1	0	0	1	1	1	1	0	0	0	5	5	5	5	5	5	5	5	5	5	5	1	4	1	1	1	1	1	2	7	1	1	4	1
21	1	3	4	0	2	1	1	0	1	0	0	0	0	0	1	0	0	0	1	1	1	0	0	0	0	5	5	5	5	5	5	5	5	5	5	5	1	4	1	1	1	1	1	2	7	1	1	4	1
19	1	2	4	0	1	1	1	1	1	1	1	1	0	0	0	0	0	1	1	1	1	1	1	0	0	5	5	5	5	5	5	5	5	5	5	5	3	4	1	4	3	1	1	1	1	1	1	1	1
18	1	2	4	0	1	1	1	1	0	0	0	0	0	0	0	0	0	1	1	1	1	1	1	0	0	5	5	5	5	5	5	5	4	5	5	4.9	3	4	1	4	3	1	1	1	1	1	1	1	1
20	1	2	4	1	2	0	0	0	0	1	0	0	0	0	1	0	0	0	1	1	1	1	1	1	2	1	5	2	3	4	1	3	3	3	3	2.8	3	5	5	3	1	7	3	4	1	6	7	2	1
19	1	2	4	1	2	1	1	1	0	0	0	0	1	0	1	0	0	0	1	1	0	0	0	1	1	4	5	5	5	5	5	5	5	5	5	4.9	6	5	7	7	7	1	2	4	5	7	7	7	5
18	1	1	4	1	0	1	0	0	0	0	1	0	1	0	0	1	0	0	0	0	0	0	1	0	0	5	5	3	5	4	5	2	4	4	4	4.1	5	3	1	2	4	3	4	6	7	1	1	3	5
19	1	2	4	1	1	0	0	0	0	0	0	1	0	1	0	0	1	0	0	0	0	0	1	1	7	2	1	2	4	2	3	1	4	5	5	2.9	5	1	3	7	6	6	4	6	7	7	2	2	2
20	1	2	4	1	1	0	0	0	1	0	0	0	1	1	1	1	1	1	0	0	1	0	0	1	7	3	5	4	5	4	3	4	4	5	5	4.2	4	3	5	7	3	3	5	3	2	6	7	5	2
21	1	3	3	0	2	1	1	1	1	1	1	0	0	0	0	1	0	0	0	0	0	0	1	0	0	5	3	4	4	3	3	3	4	5	5	3.9	4	2	5	1	2	1	1	4	2	1	1	1	1
19	1	2	4	0	0	0	0	0	1	0	0	0	0	0	0	1	0	0	0	0	0	0	1	0	0	5	5	5	5	5	5	5	5	5	5	5	1	1	1	1	1	1	1	1	7	1	1	1	1
19	1	2	4	1	2	1	1	1	1	1	1	1	1	1	1	1	1	1	1	1	0	0	0	1	2	5	5	5	5	5	5	5	5	5	5	5	7	7	7	7	7	7	7	7	7	7	7	7	7
22	1	4	4	0	2	1	1	1	1	0	1	0	1	1	0	1	0	0	1	0	1	1	0	0	0	5	5	4	5	5	5	5	5	5	5	4.9	5	5	1	3	4	1	1	1	7	1	1	1	1
19	1	2	4	1	2	1	1	0	0	0	0	0	0	0	0	1	0	0	0	0	1	0	0	0	0	3	5	3	3	3	4	4	3	3	3	3.4	1	4	4	4	4	4	4	4	4	4	4	4	4
18	1	1	4	0	1	1	1	0	1	0	1	0	1	0	0	1	0	0	1	0	1	0	0	0	0	5	5	1	5	5	5	5	5	5	5	4.6	1	6	1	7	3	2	5	5	1	6	7	7	7
21	1	3	4	0	2	1	1	1	0	0	0	0	1	1	0	1	0	0	0	0	0	0	1	0	0	5	5	4	5	5	5	5	5	5	5	4.9	3	5	1	4	3	3	4	3	6	1	1	4	3
21	1	3	4	0	2	1	1	1	1	1	1	1	0	1	1	1	0	0	0	1	0	0	0	0	0	5	5	5	5	5	5	5	5	5	5	5	5	3	4	3	3	3	1	1	4	5	1	4	3
20	1	2	4	1	2	0	0	0	0	0	0	1	0	1	0	0	0	0	1	1	1	1	1	1	4	4	2	4	1	1	1	1	1	3	3	2.1	3	2	3	5	7	1	1	2	2	7	7	2	6
20	1	2	4	1	2	0	1	1	1	0	0	0	0	1	1	1	0	0	0	1	0	0	0	1	2	5	5	5	5	5	5	5	5	5	5	5	6	5	4	4	4	4	4	4	4	4	4	4	4
19	1	1	4	1	2	0	1	0	0	1	0	0	1	1	0	1	0	0	0	1	0	0	0	0	0	3	3	3	3	3	3	3	3	3	3	3	4	4	4	4	4	4	4	4	4	4	4	4	4
18	1	1	4	0	2	1	1	1	1	1	1	1	1	1	1	1	0	0	1	1	0	1	0	0	0	5	5	5	5	3	5	5	5	5	5	4.8	1	4	1	1	1	1	1	5	7	1	1	1	1
20	2	2	4	1	2	0	1	0	0	1	0	0	0	1	0	0	0	1	0	0	0	0	1	1	1	3	2	5	3	3	2	3	2	3	3	2.9	3	2	5	1	4	5	2	4	5	4	2	3	1
18	1	1	4	1	2	1	1	1	1	0	1	0	0	1	0	1	0	0	0	0	1	1	0	0	0	5	5	5	5	4	5	5	5	5	5	4.9	1	3	1	4	2	1	1	1	1	1	1	2	1
20	1	1	4	1	2	0	1	0	1	0	0	0	1	0	0	0	0	1	0	0	1	0	0	1	4	2	2	1	3	3	3	3	3	3	3	2.6	4	3	6	5	4	3	4	3	3	4	4	4	5
21	1	2	4	1	1	0	1	0	1	0	0	0	1	1	1	1	1	1	0	0	0	0	1	1	2	5	5	5	5	4	5	4	5	4	4	4.6	4	4	4	4	4	4	4	4	4	4	4	4	4
21	1	2	4	1	1	0	1	0	1	0	0	0	1	1	1	1	1	1	0	0	0	0	1	1	2	5	5	5	5	4	5	4	5	4	4	4.6	4	4	4	4	4	4	4	4	4	4	4	4	4
18	1	1	4	0	1	1	1	1	0	0	0	0	1	0	0	1	0	0	0	0	0	0	1	0	0	5	4	5	5	4	5	4	5	5	5	4.7	1	4	1	4	1	4	4	1	1	1	2	4	4
20	1	3	4	0	0	0	1	0	0	0	0	0	1	1	0	1	0	0	0	0	0	0	1	0	0	3	4	3	4	4	4	4	4	4	4	3.8	4	4	4	4	4	4	4	4	4	4	4	4	4
19	1	2	4	0	0	0	0	0	0	0	1	0	1	1	1	1	1	1	1	0	0	1	0	0	0	5	5	5	5	5	5	5	5	5	5	5	5	4	1	5	4	1	1	5	7	1	1	1	1
20	1	2	4	0	1	0	1	0	1	0	0	0	1	0	0	1	0	0	0	0	0	1	0	0	0	5	5	5	5	4	5	3	3	4	4	4.3	4	5	6	4	5	3	4	5	4	6	4	4	6
18	1	1	4	0	1	1	1	1	0	0	0	0	1	0	1	1	0	0	1	0	1	1	0	0	0	5	5	5	5	5	5	5	5	5	5	5	1	1	1	1	1	1	1	1	7	1	1	1	1
20	1	1	4	1	1	0	1	0	0	0	0	0	1	1	1	1	1	1	0	1	0	0	0	0	0	5	5	4	4	4	5	4	4	5	5	4.5	4	1	5	4	4	4	4	4	4	4	4	4	4
18	1	1	4	1	0	1	1	0	0	0	0	0	1	1	0	0	0	0	1	1	0	0	0	1	2	3	1	3	3	4	2	3	2	2	2	2.5	3	3	6	2	3	2	2	2	3	3	4	4	4
23	1	4	4	0	2	1	1	1	1	1	1	0	1	1	1	1	0	0	0	0	0	0	1	0	0	4	4	4	4	4	4	4	4	4	4	4	3	4	1	2	3	2	4	4	4	4	4	6	5
20	1	2	4	0	2	0	0	1	0	0	0	0	0	0	0	0	1	0	0	0	0	1	0	0	0	5	5	5	5	5	5	5	5	5	5	5	3	1	1	1	1	1	1	1	7	1	1	4	1
20	1	3	4	1	2	1	1	1	1	1	1	0	1	1	1	1	0	0	0	0	0	0	1	1	2	1	1	1	1	1	1	1	1	1	1	1	7	7	7	7	7	7	7	7	7	7	7	7	7
20	1	3	4	1	2	0	1	0	0	0	0	0	1	1	1	1	1	1	1	1	1	1	1	0	0	5	5	4	4	4	4	4	4	4	4	4.2	4	4	4	4	4	4	4	4	4	4	4	4	4
23	1	3	4	1	1	1	1	0	0	0	1	0	1	1	0	0	0	0	1	1	1	1	1	1	2	3	1	4	3	3	1	2	3	5	5	3	1	4	5	4	1	1	2	1	4	3	1	1	1
23	1	4	4	1	1	0	0	0	0	0	0	1	1	1	0	0	0	0	1	1	1	1	1	0	0	3	5	5	5	5	5	5	5	3	3	4.4	4	4	7	7	7	7	7	7	7	7	7	7	6
19	1	1	4	1	2	0	0	0	1	0	0	0	0	0	1	0	0	0	0	1	0	0	0	1	5	3	2	4	2	4	4	4	3	1	1	2.8	4	2	3	1	2	3	4	6	4	3	6	3	2
20	1	3	4	1	2	0	1	0	0	0	0	0	1	0	0	1	0	0	0	1	0	0	0	1	2	2	1	3	4	4	4	2	3	2	2	2.7	1	7	1	1	1	5	4	3	3	3	5	5	5
18	1	2	4	1	2	1	0	0	1	0	1	0	0	1	1	0	0	1	0	1	1	1	0	1	2	5	4	4	4	4	4	4	4	4	4	4.1	4	4	4	4	4	4	4	4	4	4	4	4	4
21	1	4	4	1	1	1	1	1	1	0	0	0	1	1	0	0	0	0	1	1	0	1	0	0	0	4	2	5	2	5	5	4	5	5	5	4.2	7	4	6	4	6	2	4	4	3	2	1	4	3
20	1	3	4	0	2	1	1	0	1	0	0	0	1	1	0	0	1	0	0	0	0	0	1	0	0	5	3	4	5	4	4	4	4	4	4	4.1	1	1	1	1	1	1	1	1	7	1	1	1	1
24	1	4	4	0	1	1	1	1	1	1	1	1	1	1	1	1	0	1	1	1	1	1	0	0	0	5	5	5	5	5	5	5	5	5	5	5	1	1	1	1	1	1	1	1	1	1	1	1	1
23	1	4	4	0	0	0	1	0	0	0	0	0	0	1	0	0	0	0	1	0	0	1	0	0	0	5	5	5	5	5	5	5	5	5	5	5	7	7	7	7	7	7	7	7	7	7	5	6	7
20	1	2	4	0	1	1	1	0	1	0	0	1	1	0	1	1	1	0	1	1	0	0	0	0	0	5	5	5	5	5	5	5	5	5	5	5	4	4	4	4	4	4	4	4	4	4	3	3	3
21	1	3	4	1	1	0	1	0	0	0	0	1	1	1	1	1	1	1	0	1	0	0	0	1	2	2	2	1	4	3	2	5	2	5	5	3.1	4	2	4	4	4	4	4	4	4	5	4	4	4
19	1	1	4	0	0	1	1	0	0	0	1	0	1	0	0	1	0	0	0	0	0	0	1	0	0	5	5	5	5	5	5	5	5	5	5	5	4	3	2	4	4	3	3	3	3	1	2	3	2
21	1	2	4	0	2	0	1	0	0	0	0	0	1	1	1	1	1	1	0	1	0	0	0	1	2	5	5	5	5	5	5	5	5	5	5	5	4	4	4	4	4	4	4	4	4	4	4	4	4
19	1	2	4	0	2	1	1	0	0	0	0	0	1	1	0	1	0	0	1	1	0	0	0	0	0	3	3	3	3	3	3	3	3	3	3	3	4	4	4	5	3	4	4	4	4	4	1	5	4
23	2	3	4	0	0	1	1	1	1	1	0	0	1	1	0	0	0	0	1	0	0	1	0	0	0	5	5	5	5	5	5	5	5	5	5	5	4	1	1	1	1	1	1	1	7	1	1	1	1
21	1	2	4	1	1	1	1	1	1	1	1	0	1	1	1	1	0	0	1	1	0	0	0	0	0	5	5	5	5	5	5	5	5	5	5	5	4	5	4	4	7	4	4	4	4	4	4	4	4
23	1	3	4	1	2	0	0	1	1	0	0	0	0	0	0	1	0	1	0	1	0	0	0	1	1	2	3	2	3	3	3	4	4	4	4	3.2	5	6	6	5	5	4	5	6	6	6	6	6	6
19	1	2	4	1	0	0	0	0	0	0	0	1	1	1	1	1	1	1	1	1	1	1	1	1	7	5	5	5	5	5	5	5	5	5	5	5	7	7	5	7	7	7	7	7	7	7	7	7	7
20	1	3	4	0	1	1	1	0	0	0	0	0	1	1	0	1	0	0	1	0	1	1	0	0	0	5	5	5	5	4	5	4	5	5	5	4.8	5	4	2	3	4	3	3	4	2	2	2	4	4
18	1	1	4	0	1	1	1	1	0	0	0	0	1	1	0	1	0	0	0	0	0	0	1	0	0	5	5	5	5	5	5	5	5	5	5	5	3	2	2	4	3	6	4	1	4	2	3	4	4
21	1	2	4	0	2	1	1	1	1	1	1	0	1	1	1	1	0	0	0	1	0	1	0	0	0	5	5	5	5	5	5	5	5	5	5	5	3	3	2	2	4	3	5	3	6	2	1	2	1
19	1	1	1	0	2	1	1	1	0	0	1	0	1	0	0	1	0	1	1	0	0	1	0	0	0	5	5	5	5	5	5	5	5	5	5	5	4	5	1	4	4	1	3	6	7	1	1	2	1
21	1	3	4	0	2	1	1	1	1	1	1	0	1	0	1	1	1	0	1	0	0	1	0	0	0	5	5	5	5	4	5	5	5	5	5	4.9	4	2	1	1	2	1	1	1	7	2	1	1	1
18	1	1	4	0	1	1	1	1	0	0	0	0	1	1	0	1	0	0	0	0	0	0	1	0	0	5	5	5	5	5	5	5	5	5	5	5	3	2	2	4	3	6	4	1	4	2	3	4	4
21	1	3	4	1	1	0	1	1	1	1	0	0	1	0	0	1	0	0	0	1	0	1	0	0	0	5	5	5	5	4	5	5	5	5	5	4.9	6	7	3	6	7	5	6	6	6	5	2	5	1
19	1	2	2	0	2	1	1	1	0	0	1	0	1	1	1	1	0	0	1	1	0	0	0	0	0	3	2	3	2	4	2	2	2	4	4	2.8	5	4	1	5	5	1	6	6	7	1	1	4	5
18	1	1	4	0	1	1	1	0	0	0	1	0	1	1	0	0	0	0	1	0	0	1	0	0	0	5	5	5	5	5	5	5	5	5	5	5	1	5	1	2	2	2	2	4	7	1	1	5	4
26	1	4	8	0	2	1	1	1	1	1	1	1	1	1	1	1	0	0	0	0	0	0	1	0	0	5	4	4	4	4	4	4	4	4	4	4.1	6	5	5	6	5	4	4	5	2	3	2	6	2
20	1	2	4	1	1	0	0	0	0	0	0	1	1	1	0	0	0	0	1	1	1	1	1	0	0	5	5	5	5	5	5	5	5	5	5	5	1	6	1	1	7	1	5	1	7	1	1	1	1
20	1	2	8	0	2	1	1	1	1	1	1	0	1	1	1	1	1	1	1	0	1	0	0	1	2	2	5	1	4	4	5	4	4	5	5	3.9	6	4	5	3	5	5	5	4	2	4	4	6	3
21	1	2	8	0	2	1	1	1	1	1	1	0	0	1	0	1	0	0	0	0	0	0	1	0	0	5	5	5	5	3	5	4	5	5	5	4.7	1	5	1	1	1	1	1	1	7	1	1	4	1
22	2	2	2	0	2	1	1	1	1	1	1	0	1	1	0	0	0	1	1	1	1	1	1	0	0	3	3	5	3	3	3	5	5	5	5	4	1	5	5	7	7	1	7	2	1	4	1	4	1
22	2	3	8	0	2	1	1	1	1	1	1	0	0	0	0	0	0	1	1	1	1	1	1	0	0	3	3	5	3	3	3	5	2	5	5	3.7	1	3	1	1	1	1	2	1	7	2	1	2	1
27	1	4	4	0	0	1	1	1	1	1	1	0	1	1	1	1	0	0	1	1	1	1	1	0	0	5	2	3	4	3	3	3	4	5	5	3.7	3	3	4	5	3	4	4	4	3	3	1	5	2
25	1	4	4	1	2	1	1	0	0	0	0	0	1	1	0	0	0	0	1	1	1	1	1	1	2	5	5	5	5	5	5	5	5	5	5	5	7	7	7	7	7	7	7	7	7	7	7	7	7
22	1	3	3	0	2	1	1	1	1	0	1	0	1	1	0	0	0	0	0	0	1	0	0	0	0	5	5	5	5	5	5	5	5	5	5	5	6	6	1	4	1	1	1	1	1	1	1	4	1
23	1	4	4	0	2	0	0	0	0	0	0	1	1	1	1	1	1	1	1	1	1	1	1	0	0	5	5	5	5	5	5	5	5	5	5	5	1	1	1	1	1	1	1	1	1	1	1	1	1
34	1	2	1	1	1	1	0	1	1	0	0	0	0	0	1	0	0	0	0	1	0	0	0	1	2	2	5	5	5	5	5	4	5	5	5	4.6	5	1	1	4	6	6	1	3	6	1	5	6	6
18	1	1	4	1	1	0	0	0	0	0	0	1	0	0	0	0	1	0	0	0	0	0	1	0	0	5	5	4	5	5	5	5	5	5	5	4.9	4	4	4	4	4	4	4	4	4	4	4	4	4
20	1	3	8	0	2	1	1	1	1	1	1	1	0	0	0	1	0	0	0	0	0	0	1	0	0	5	5	5	5	5	5	5	5	5	5	5	1	1	1	1	1	1	1	1	7	1	1	1	1
19	1	2	4	1	2	1	1	1	1	1	1	1	1	1	1	1	1	1	0	0	0	1	0	1	4	5	3	5	2	1	2	2	3	4	4	3.1	1	3	4	3	4	3	1	3	2	5	3	4	3
25	1	4	8	1	2	0	1	0	0	0	0	0	1	1	1	1	1	1	1	1	1	1	1	1	2	5	5	3	5	3	5	4	5	5	5	4.5	5	5	6	3	4	4	5	5	3	4	5	5	4
19	1	2	6	0	1	1	1	1	1	0	1	0	1	0	0	1	0	0	1	0	1	1	0	0	0	5	5	3	5	5	5	4	5	5	5	4.7	4	4	1	1	1	1	1	1	7	1	1	2	1
21	1	3	6	1	0	0	0	1	0	1	0	0	0	0	1	0	1	1	0	0	1	1	0	1	4	1	3	1	3	2	4	1	4	1	1	2.1	5	4	3	2	2	6	3	2	2	2	3	7	2
23	1	2	6	0	2	1	1	1	1	0	1	0	1	0	0	1	0	0	1	1	0	1	0	0	0	5	5	5	4	4	5	5	4	5	5	4.7	1	1	2	1	1	1	1	1	6	1	1	1	1
20	1	3	6	0	2	1	1	1	1	1	1	0	1	1	1	1	0	0	0	0	0	0	1	0	0	5	5	5	5	5	5	5	5	5	5	5	5	4	1	4	4	1	1	1	7	1	1	4	1
22	1	4	6	0	1	1	1	0	1	0	1	0	0	0	0	0	0	1	1	1	1	1	1	0	0	5	5	5	5	5	5	5	5	5	5	5	1	1	1	1	1	1	1	1	7	1	1	1	1
20	1	2	6	0	2	1	1	0	0	0	0	0	1	1	0	1	0	0	1	0	0	1	0	0	0	5	5	5	5	4	5	5	5	5	5	4.9	1	1	1	1	1	1	1	1	1	1	1	1	1
19	1	2	6	0	1	1	1	0	0	0	0	0	1	0	0	1	0	0	0	0	0	0	1	0	0	5	5	5	5	4	5	4	3	5	5	4.6	1	2	1	1	2	1	1	1	7	1	1	1	1
21	1	1	6	1	0	1	1	1	1	1	1	1	0	1	0	0	0	0	0	0	0	1	0	1	3	2	4	3	2	4	4	2	3	3	3	3	5	5	4	3	4	4	6	5	2	4	5	6	3
19	1	2	1	0	0	0	1	0	0	0	0	0	1	1	0	1	0	0	1	1	0	1	0	0	0	5	5	5	5	5	5	5	5	5	5	5	3	3	4	5	6	3	4	6	6	1	7	5	5
22	1	4	6	0	1	1	1	0	0	0	0	0	1	1	0	0	0	0	0	0	0	0	1	0	0	5	5	5	5	4	5	5	5	5	5	4.9	4	4	4	1	5	5	5	5	4	4	4	3	4
18	1	1	6	0	2	1	1	1	1	1	1	0	1	1	1	1	0	1	0	0	0	0	1	1	1	5	5	5	5	5	5	5	5	5	5	5	3	2	3	4	6	2	4	5	6	7	6	5	4
24	1	4	8	0	2	1	1	1	1	0	0	1	1	1	0	1	0	0	1	1	1	1	1	0	0	5	5	5	5	5	5	5	5	5	5	5	1	1	1	1	1	1	1	1	7	1	1	1	1
19	1	2	6	0	2	1	1	1	1	1	0	0	1	1	1	0	0	0	0	0	0	0	1	0	0	3	2	3	3	4	3	2	1	2	2	2.5	1	1	1	1	1	1	1	1	7	1	1	1	1
23	2	4	4	1	0	1	1	1	1	0	1	0	1	0	1	1	0	0	0	0	0	1	0	0	0	3	4	5	3	2	3	4	4	4	4	3.6	3	4	4	5	4	2	1	6	4	1	1	2	2
22	1	4	4	0	1	1	1	0	0	0	0	0	0	1	1	1	0	0	1	1	1	1	1	0	0	5	5	5	5	5	5	5	5	5	5	5	1	1	1	1	1	1	1	1	7	1	1	1	1
23	2	4	4	0	2	1	1	0	1	0	0	0	1	1	0	1	0	0	0	1	0	1	0	1	2	4	4	4	3	4	3	4	5	3	3	3.7	4	6	4	3	6	6	7	7	2	5	7	7	7
19	1	2	6	1	2	1	1	0	0	0	0	0	1	1	0	1	0	0	1	0	0	1	0	0	0	5	4	5	4	3	5	5	5	5	5	4.6	4	4	7	5	5	4	4	4	4	5	3	5	5
20	1	4	1	0	2	1	1	1	1	1	0	0	1	1	1	1	0	0	1	0	0	1	0	0	0	5	5	5	5	5	5	5	5	5	5	5	3	3	1	1	1	1	1	1	7	1	1	2	2
19	1	1	1	0	1	0	1	0	0	0	0	1	1	1	1	1	1	1	1	1	1	1	1	0	0	5	4	5	5	5	5	4	4	4	4	4.5	4	4	1	1	1	1	2	5	2	3	1	4	1
18	1	1	1	0	2	0	0	1	0	0	0	0	1	1	1	1	1	1	0	0	0	1	0	0	0	5	4	4	5	5	4	5	4	5	5	4.6	4	1	1	2	3	1	5	3	7	3	3	6	5
24	1	4	2	1	1	1	1	1	1	1	0	1	1	1	0	0	0	1	0	0	0	0	1	0	0	5	5	4	5	5	5	3	3	3	3	4.1	4	4	5	5	6	6	5	3	1	5	4	5	5
21	1	3	4	1	2	1	1	0	0	0	0	0	1	1	1	1	1	1	1	1	1	1	1	1	1	5	4	2	3	3	2	4	3	2	2	3	3	4	5	3	5	2	5	4	6	3	1	1	4
21	1	3	4	1	1	0	1	0	0	0	0	0	1	1	1	1	1	1	0	1	0	0	0	0	0	3	3	5	3	3	2	3	3	3	3	3.1	6	2	3	3	4	4	4	5	1	3	5	7	3
20	1	3	4	1	0	0	0	1	0	0	0	0	1	1	0	1	0	0	1	1	1	1	1	1	2	5	4	5	5	5	5	5	5	5	5	4.9	7	7	7	7	7	7	7	7	7	7	7	7	7
21	1	3	4	1	1	0	0	0	1	0	0	0	1	1	1	1	1	1	0	1	1	1	0	0	0	3	2	3	3	5	3	2	3	3	3	3	7	7	6	7	7	7	4	6	3	5	3	6	7
18	1	1	4	1	2	1	1	0	0	0	0	0	1	0	0	1	0	0	0	1	0	1	0	0	0	3	3	3	3	3	3	3	2	3	3	2.9	3	4	3	2	4	4	6	6	5	2	3	5	4
19	1	2	4	1	2	1	1	0	0	0	0	0	1	0	0	0	1	0	0	1	0	0	0	1	1	5	5	5	5	5	5	5	5	5	5	5	7	7	7	7	7	7	7	7	7	7	7	7	7
19	1	2	4	0	2	1	1	0	1	0	0	0	1	0	1	1	0	0	1	1	1	1	1	0	0	2	3	3	2	4	5	4	1	3	3	3	3	3	3	4	5	3	2	3	2	7	1	2	2
19	1	1	4	1	2	1	1	0	0	0	0	0	1	1	1	1	1	1	1	1	1	1	1	1	2	1	1	1	3	3	3	1	1	2	2	1.8	4	4	5	3	5	5	4	5	4	4	5	5	5
19	1	1	4	0	2	1	0	0	0	1	1	0	0	1	0	0	0	1	0	0	0	0	1	0	0	3	3	3	3	3	3	3	3	3	3	3	3	6	7	6	1	5	3	1	1	6	3	3	6
19	1	2	4	1	2	1	1	0	1	0	0	1	1	1	1	1	1	1	0	0	0	0	1	1	2	4	4	3	4	4	5	4	3	5	5	4.1	6	4	7	3	4	3	5	6	4	5	4	4	5
21	1	4	4	1	2	1	1	0	0	0	1	0	1	1	0	1	0	0	1	1	0	1	0	0	0	4	4	5	4	3	3	4	4	5	5	4.1	5	5	1	3	5	2	2	1	7	2	2	5	2
21	2	4	4	0	1	1	1	1	1	1	1	0	1	1	0	1	0	0	1	0	0	1	0	0	0	5	5	5	5	5	5	5	5	5	5	5	3	3	4	3	3	3	1	1	7	1	7	3	2
21	1	3	4	1	1	1	1	0	1	0	0	0	1	1	0	0	0	0	0	0	0	0	1	1	2	1	5	5	4	2	5	5	5	4	4	4	4	4	4	4	4	4	4	4	4	4	4	4	4
19	1	2	4	0	0	1	1	1	0	0	0	0	1	0	0	1	0	0	0	0	0	0	1	0	0	5	5	4	4	5	5	4	5	4	4	4.5	7	7	4	5	3	4	4	4	4	4	4	4	4
21	1	3	4	0	2	1	1	0	0	1	0	0	0	0	0	1	0	0	1	0	0	1	0	0	0	5	5	5	5	4	4	5	4	4	4	4.5	1	1	1	1	1	1	1	1	6	1	1	2	1
18	1	1	4	0	2	0	0	0	1	1	0	1	0	1	1	1	0	0	0	1	0	1	0	0	0	5	5	5	5	4	5	5	5	5	5	4.9	3	4	1	1	3	1	1	1	7	1	1	3	1
20	1	2	4	0	1	1	1	1	1	0	1	1	0	1	0	1	0	0	1	0	0	1	0	0	0	3	3	4	3	2	3	4	3	4	4	3.3	4	5	3	2	2	1	2	4	6	3	1	1	1
21	1	3	4	1	2	0	0	0	0	1	0	1	1	1	1	1	1	1	1	1	1	1	1	1	1	5	5	5	5	5	5	5	5	5	5	5	5	5	2	5	3	6	6	2	6	4	4	4	4
18	1	1	4	0	2	0	1	0	0	1	0	1	0	1	1	0	0	0	0	1	0	0	0	1	7	1	3	5	1	2	5	4	2	4	4	3.1	5	4	6	4	5	7	1	1	3	3	4	7	5
21	1	4	4	1	1	0	0	0	1	0	0	0	0	0	0	0	0	1	0	0	1	0	0	0	0	3	3	3	3	3	3	3	3	4	4	3.2	7	4	5	3	1	6	6	3	7	2	5	4	1
20	1	1	4	1	2	1	0	1	0	0	0	0	1	0	0	0	0	1	0	1	0	1	0	1	7	1	2	3	1	3	5	2	3	1	1	2.2	6	1	2	3	5	4	7	1	1	5	2	5	2
19	1	2	4	0	2	1	1	1	1	0	0	0	1	1	0	1	1	0	0	0	0	0	1	0	0	5	5	5	5	5	5	5	5	5	5	5	7	3	1	4	4	1	1	4	7	2	4	4	2
24	1	4	4	1	2	0	1	0	0	0	0	0	1	1	1	1	1	1	0	1	0	0	0	1	2	5	5	5	5	5	5	5	5	5	5	5	7	7	7	7	7	7	7	7	7	7	7	7	7
24	1	4	4	1	2	0	1	0	0	0	0	0	1	1	1	1	1	1	1	1	1	1	1	1	2	5	5	5	5	5	5	5	5	5	5	5	7	7	7	7	7	7	7	7	7	7	7	7	7
24	1	4	4	1	2	0	1	0	0	0	0	0	1	1	1	1	1	1	1	1	1	1	1	1	2	5	5	5	5	5	5	5	5	5	5	5	7	7	7	7	7	7	7	7	7	7	7	7	7
21	1	4	4	1	0	1	1	0	1	1	1	0	1	1	1	1	0	1	1	1	1	1	0	0	0	5	5	5	5	5	5	5	5	5	5	5	7	7	7	7	7	7	7	7	7	7	7	7	7
19	1	1	4	1	2	0	0	0	0	0	0	1	0	0	0	0	1	0	1	1	1	1	1	1	7	5	5	5	5	5	5	5	5	5	5	5	7	7	7	7	7	7	7	7	7	7	7	7	7
23	1	2	1	0	2	1	1	1	1	1	1	1	1	1	0	0	0	0	0	0	0	0	1	0	0	3	3	3	3	3	3	3	3	5	5	3.4	4	4	4	4	4	4	4	4	4	4	4	4	4
18	1	1	4	0	0	1	1	0	1	0	0	0	1	0	0	1	0	0	0	0	1	0	0	0	0	5	5	5	5	5	5	5	5	5	5	5	5	6	1	2	5	1	1	1	7	1	1	1	1
21	2	3	6	0	2	1	1	1	1	1	1	0	1	1	1	1	0	0	0	0	0	0	1	1	2	3	3	3	4	4	4	4	4	4	4	3.7	4	4	4	4	3	5	5	3	4	3	5	5	5
19	1	1	4	0	2	1	1	1	1	1	1	0	1	1	1	1	0	0	1	0	1	1	0	0	0	5	5	5	5	4	5	4	5	5	5	4.8	5	2	1	1	1	1	1	1	7	1	1	2	1
18	1	1	4	1	0	1	1	0	0	1	0	0	0	0	1	1	1	1	1	1	0	0	0	1	2	2	3	1	5	2	2	3	3	1	1	2.3	7	7	4	3	7	3	1	1	5	6	3	2	1
23	1	2	4	1	2	0	0	0	0	1	0	0	1	1	0	1	0	0	0	0	0	0	1	0	0	5	5	5	5	5	5	5	5	5	5	5	7	7	7	7	7	7	7	7	7	7	7	7	7
18	1	1	4	0	0	1	1	1	1	1	1	1	1	0	0	1	0	1	0	0	0	0	1	0	0	5	5	5	5	5	5	5	5	5	5	5	7	4	2	2	7	3	7	5	6	4	4	1	3
19	1	2	4	0	2	1	1	0	0	1	0	0	0	1	1	1	0	0	0	0	1	1	0	0	0	5	5	5	5	4	5	4	4	3	3	4.3	3	3	1	1	1	1	1	1	1	1	1	1	1
22	1	4	4	0	0	0	0	0	1	0	1	0	0	0	0	1	0	0	0	0	1	0	0	1	4	2	2	2	3	1	3	3	4	1	1	2.2	4	5	3	6	5	2	1	4	4	1	4	4	4
21	1	4	4	0	2	1	1	1	1	1	1	1	0	0	0	1	0	0	0	0	1	0	0	1	4	3	3	3	2	3	4	3	2	3	3	2.9	6	2	5	3	5	3	4	4	2	4	2	6	6
20	1	2	4	1	1	0	0	0	1	0	1	0	0	1	1	1	0	0	0	1	0	1	0	0	0	4	3	4	4	4	3	3	3	3	3	3.4	6	5	6	3	4	6	4	6	5	4	4	6	6
23	1	4	4	0	2	1	1	1	1	0	1	0	1	1	1	1	1	1	0	0	0	0	1	0	0	5	5	5	5	5	5	5	5	5	5	5	1	1	1	1	1	1	1	1	1	1	1	1	1
23	2	4	4	0	1	1	1	1	0	0	1	0	1	0	0	1	0	0	1	0	1	0	0	1	2	5	5	4	5	5	5	5	5	5	5	4.9	4	5	4	4	4	4	4	4	4	4	4	4	4
18	1	1	4	0	1	1	1	0	0	0	1	0	0	0	0	1	0	0	0	0	1	0	0	0	0	5	4	3	5	2	3	4	5	5	5	4.1	1	4	6	6	1	1	1	1	1	1	1	1	1
18	2	1	4	0	2	0	0	1	0	1	0	0	1	0	0	0	0	1	1	1	0	0	0	0	0	5	5	5	3	5	5	3	5	3	3	4.2	3	2	2	2	3	1	3	2	1	2	2	1	2
17	1	1	4	0	2	1	1	0	0	0	0	0	1	0	0	1	0	0	1	1	1	1	1	0	0	5	5	5	5	1	5	5	5	5	5	4.6	3	4	4	4	4	4	4	4	4	4	4	4	4
18	1	1	4	0	1	1	0	0	1	0	1	0	0	1	1	1	0	0	0	0	1	1	0	0	0	5	5	5	5	5	5	5	5	5	5	5	7	7	7	7	7	7	7	7	7	7	7	7	7
20	1	3	2	0	0	1	1	0	1	0	1	0	1	1	0	0	0	0	1	1	0	0	0	0	0	5	5	5	5	5	5	5	5	5	5	5	3	3	1	1	2	1	1	1	7	1	1	1	1
19	1	1	2	1	2	1	0	0	1	0	1	0	0	1	0	1	0	1	1	0	1	1	0	1	3	5	5	5	5	5	5	5	5	5	5	5	7	7	7	7	7	7	6	5	5	4	5	5	4
19	1	2	4	1	2	0	0	0	0	0	0	1	1	1	0	1	0	0	0	0	0	0	1	1	2	3	3	3	3	3	3	3	3	3	3	3	7	7	7	7	7	7	7	7	4	7	7	7	7
21	1	2	3	0	2	1	1	1	0	0	0	0	1	1	1	1	1	0	0	0	0	0	1	0	0	5	5	4	5	4	5	5	4	4	4	4.5	3	4	4	4	5	4	4	4	6	4	4	3	4
23	1	4	6	1	2	0	0	1	0	1	0	0	0	1	0	1	0	0	0	0	1	0	0	1	4	3	3	1	3	5	5	5	4	3	3	3.5	4	2	2	1	2	2	1	2	2	3	2	2	1
24	1	4	6	0	1	0	0	0	0	0	0	1	1	1	0	1	0	0	0	0	0	1	0	0	0	5	4	4	4	4	4	4	4	2	2	3.7	3	4	1	4	4	4	3	3	1	1	1	5	1
24	1	4	4	0	0	1	1	1	1	1	1	1	1	1	1	1	1	1	0	0	1	0	0	0	0	1	1	1	1	1	1	1	1	1	1	1	3	1	6	5	4	4	2	3	1	1	1	2	2
23	1	4	6	1	2	0	0	1	0	0	0	0	0	1	0	0	0	0	0	1	0	0	0	1	3	3	3	3	3	2	3	3	2	3	3	2.8	4	4	4	4	4	4	3	3	4	4	4	4	3
19	1	2	6	1	2	1	0	1	0	1	0	0	0	1	1	0	0	1	0	0	0	0	1	1	1	3	2	2	2	2	3	3	2	3	3	2.5	4	4	3	3	5	3	4	3	4	4	5	4	3
18	1	1	4	1	1	1	1	0	0	0	0	0	1	0	0	1	0	0	0	0	0	1	0	0	0	4	2	4	1	3	2	3	3	5	5	3.2	1	4	5	4	6	5	6	7	2	4	3	5	3
22	1	2	8	1	2	1	1	1	1	1	1	1	1	1	1	1	1	1	0	0	1	0	0	1	1	1	1	1	3	3	1	3	1	2	2	1.8	1	1	6	1	2	2	2	2	2	6	6	7	3
24	1	4	4	1	2	0	1	0	0	0	0	0	1	1	1	1	1	1	1	1	1	1	1	1	1	5	3	3	3	3	3	3	1	3	3	3	4	4	7	5	5	5	5	3	4	5	5	5	3
23	1	2	4	1	0	0	1	0	0	0	0	0	1	0	0	1	0	0	0	1	0	0	0	0	0	5	3	4	2	3	5	3	5	3	3	3.6	4	3	4	4	3	5	4	4	4	4	4	4	4
27	1	4	4	0	0	0	0	0	0	0	0	1	0	0	0	1	0	0	1	1	1	1	1	1	7	5	5	5	5	5	5	5	5	5	5	5	4	5	5	5	4	4	4	4	4	4	4	4	4
23	1	3	8	0	2	1	1	0	0	0	0	1	1	1	1	1	0	0	0	0	0	0	1	0	0	3	3	3	5	3	3	3	3	3	3	3.2	4	4	3	5	5	3	6	3	7	1	7	2	1
28	1	1	8	1	1	1	0	0	0	0	0	1	0	0	0	0	1	0	0	0	0	0	1	1	7	1	1	1	1	1	1	1	1	1	1	1	1	7	1	3	2	4	1	4	4	6	6	7	7
23	2	1	2	1	1	0	0	0	0	0	0	1	1	1	1	1	1	1	0	0	1	0	0	1	2	1	3	3	3	3	3	5	3	3	3	3	4	4	5	5	4	4	4	4	4	4	3	6	4
21	2	3	4	1	1	0	1	0	0	0	0	0	1	1	1	1	1	1	0	0	0	0	1	0	0	5	5	5	5	5	5	5	4	5	5	4.9	6	4	6	6	5	5	6	5	6	6	3	5	4
23	1	2	5	1	2	1	0	0	1	0	1	0	0	0	1	0	0	1	0	0	0	0	1	1	4	4	4	3	3	3	4	3	4	3	3	3.4	5	4	6	2	5	2	6	3	5	4	6	3	6
23	1	4	4	1	1	0	0	0	0	0	0	1	1	0	0	1	0	0	0	1	0	0	0	0	0	5	5	5	5	5	5	5	5	5	5	5	5	5	5	5	5	5	5	5	5	5	5	5	5
23	1	1	1	1	2	1	1	1	1	1	1	1	1	1	1	1	1	1	1	1	1	1	1	1	1	1	1	1	1	1	1	1	1	1	1	1	1	1	1	1	1	1	1	1	1	1	1	1	1
23	1	4	4	1	2	0	1	0	0	0	0	0	0	0	1	0	0	0	0	0	0	1	0	1	1	2	2	1	1	2	1	5	1	5	5	2.5	1	7	5	2	1	3	4	1	2	7	3	2	1
25	1	4	3	1	2	1	1	1	1	1	1	1	1	1	1	1	1	1	0	0	1	0	0	1	2	3	3	2	3	3	4	3	3	3	3	3	4	4	4	4	4	4	4	4	4	4	4	4	4
19	1	2	1	0	2	1	1	1	1	0	0	0	1	1	1	1	0	0	1	1	1	1	1	0	0	5	5	5	5	5	5	5	5	5	5	5	1	4	1	4	4	1	1	1	7	1	1	1	1
25	1	4	4	1	2	1	1	0	0	0	0	0	1	1	0	0	0	0	0	1	0	0	0	1	2	5	5	5	5	5	5	5	5	5	5	5	7	7	7	7	7	7	7	7	7	7	7	7	7
24	1	4	8	0	2	1	1	1	0	0	0	0	1	1	0	1	0	0	0	0	0	0	1	0	0	5	4	4	4	5	4	3	4	3	3	3.9	4	5	3	4	4	4	5	5	7	4	2	5	4
23	1	3	1	1	0	1	1	1	1	1	1	1	1	1	1	0	0	0	0	0	0	0	1	0	0	5	5	5	4	3	4	5	3	4	4	4.2	6	4	2	4	4	3	1	1	7	3	3	3	2
21	1	2	3	1	0	0	0	0	0	0	0	1	0	0	0	0	1	0	0	1	0	0	0	0	0	5	5	5	1	5	5	5	5	5	5	4.6	4	4	1	4	6	7	1	7	4	1	5	7	1
22	1	4	2	1	0	1	1	0	0	0	0	0	0	1	1	0	0	0	0	1	0	1	0	1	2	5	5	5	5	5	5	5	5	5	5	5	4	2	5	5	6	6	3	5	3	5	2	5	6
21	1	3	8	0	2	1	1	0	0	0	1	0	0	0	0	1	0	1	1	0	1	1	0	0	0	4	5	1	5	4	5	3	2	5	5	3.9	1	2	4	2	1	1	1	1	7	1	1	1	1
18	1	1	8	0	0	1	1	1	1	1	1	0	1	1	1	1	0	0	0	0	0	0	1	0	0	4	3	4	4	3	3	3	3	4	4	3.5	4	3	2	5	4	3	5	1	6	2	4	4	3
21	1	3	1	0	2	1	1	1	1	0	1	0	0	0	0	1	0	0	0	0	0	0	1	0	0	3	4	2	3	4	3	2	4	3	3	3.1	1	2	4	1	3	3	3	3	1	4	2	2	1
19	1	2	8	0	2	1	1	1	0	0	1	0	1	1	0	0	0	0	1	1	0	0	0	0	0	5	5	5	5	5	5	5	5	5	5	5	4	5	1	1	2	5	5	1	7	1	1	5	1
22	1	4	1	1	2	1	1	1	1	1	1	0	1	1	1	1	0	1	0	0	0	0	1	0	0	3	3	3	3	4	3	3	3	3	3	3.1	5	5	6	6	6	6	5	5	5	4	4	5	5
18	1	2	4	1	2	0	0	1	0	0	0	0	1	1	1	1	1	1	0	0	1	0	0	0	0	3	5	3	5	4	4	5	4	5	5	4.3	4	6	5	7	1	4	7	2	4	7	6	3	6
20	1	3	8	1	1	0	1	0	0	0	0	0	1	1	0	0	0	0	1	1	0	0	0	0	0	5	3	5	4	3	5	5	5	5	5	4.5	4	4	4	4	4	4	4	4	4	4	4	4	4
18	1	1	1	1	2	0	1	0	0	0	0	0	1	1	1	1	1	1	1	1	1	1	1	0	0	5	5	5	5	5	5	5	5	5	5	5	6	3	1	2	4	1	3	5	7	1	1	6	1
19	1	1	8	0	0	1	1	1	1	0	1	0	0	1	1	1	0	0	0	0	0	0	1	0	0	5	5	3	4	4	4	5	5	4	4	4.3	4	3	2	5	5	5	5	4	5	4	5	4	5
20	1	2	1	0	1	1	1	1	1	1	1	1	1	1	0	0	0	0	1	0	0	1	0	0	0	4	4	4	3	2	3	3	4	4	4	3.5	1	2	1	2	1	1	1	2	1	1	1	4	1
18	1	1	4	0	2	0	1	0	0	0	0	0	1	1	1	1	1	1	0	0	0	0	1	0	0	5	5	5	5	5	5	5	5	5	5	5	1	1	1	1	1	1	1	1	7	1	1	1	1
19	1	1	8	0	0	1	1	1	0	0	1	0	1	1	0	1	0	0	1	1	0	1	0	0	0	5	3	3	4	5	5	5	5	5	5	4.5	6	7	5	4	6	6	6	7	5	5	6	7	6
19	1	1	8	0	2	1	1	1	1	1	1	0	1	1	0	1	0	0	1	1	0	1	0	1	2	3	2	3	3	3	3	3	3	3	3	2.9	5	4	4	2	2	1	1	7	4	4	2	5	6
18	1	1	8	0	2	0	1	0	0	0	1	0	1	1	0	0	0	0	1	1	0	1	0	0	0	5	5	5	5	5	5	5	5	5	5	5	5	3	4	3	4	2	6	5	7	2	1	5	3
19	1	1	3	0	2	1	1	1	1	0	1	1	1	1	1	1	0	1	0	1	1	1	0	1	6	3	4	4	4	5	4	4	4	4	4	4	7	5	5	5	5	5	7	5	1	1	1	5	4
22	2	4	8	0	0	1	1	1	0	0	1	0	1	0	0	1	0	0	0	0	0	0	1	0	0	5	5	4	4	5	4	5	5	5	5	4.7	5	3	3	3	4	3	3	3	4	3	3	3	3
19	1	2	8	1	1	1	1	0	0	0	0	1	1	0	0	1	0	0	0	1	0	0	0	0	0	1	3	4	3	3	3	3	5	5	5	3.5	4	4	5	5	5	3	7	5	1	1	2	7	5
18	1	2	8	1	2	0	0	1	0	0	0	0	0	0	0	0	1	0	0	0	0	0	1	0	0	5	3	5	3	3	3	5	5	3	3	3.8	6	6	6	6	6	6	6	6	5	6	4	6	5
19	1	1	8	1	2	1	1	1	0	0	1	0	1	1	0	0	0	0	0	0	0	0	1	1	2	1	5	5	5	3	5	5	5	5	5	4.4	7	7	5	3	7	7	7	7	2	6	2	7	6
20	1	2	8	1	2	0	0	0	0	0	0	1	0	0	0	0	1	0	0	0	0	0	1	0	0	5	3	3	5	5	5	5	5	5	5	4.6	7	7	7	7	7	7	7	7	7	7	7	7	7
22	2	3	4	1	0	0	0	0	1	0	1	0	0	1	0	0	0	1	0	0	0	1	0	1	2	2	3	3	4	4	2	1	1	1	1	2.2	7	1	3	6	1	1	5	4	2	1	1	1	1
23	1	4	3	1	2	1	1	1	1	1	1	1	1	1	0	1	1	0	0	0	0	0	1	0	0	2	3	2	4	4	5	5	5	5	5	4	4	5	5	6	4	6	4	6	6	4	4	4	6
18	1	1	8	0	2	1	1	1	1	0	1	0	1	0	0	1	0	0	1	1	0	1	0	0	0	5	5	3	3	5	3	5	5	3	3	4	3	2	4	2	4	3	4	4	1	1	1	4	1
19	1	2	4	0	0	0	0	1	0	1	0	0	0	0	0	1	0	0	0	1	0	0	0	0	0	4	3	5	4	4	5	4	3	3	3	3.8	5	5	4	4	4	4	4	4	5	5	4	6	4
19	1	1	4	1	2	1	1	1	1	1	1	1	1	1	1	1	1	1	0	0	0	0	1	0	0	5	5	5	5	5	5	5	5	5	5	5	6	6	6	6	6	6	6	6	6	6	6	6	6
18	1	1	4	1	2	0	1	0	1	0	1	0	0	1	1	1	0	0	0	1	0	1	0	1	2	5	5	1	5	3	5	3	3	3	3	3.6	5	4	4	4	4	4	4	4	4	4	4	4	4
23	1	1	4	0	2	1	1	1	1	1	1	0	1	0	1	1	0	0	1	0	0	1	0	0	0	5	3	1	3	5	4	1	3	3	3	3.1	5	1	1	5	1	1	1	1	7	1	1	2	1
18	1	1	4	0	2	1	1	1	1	1	1	0	0	1	1	1	0	0	0	0	0	0	1	0	0	5	5	5	5	5	5	5	5	5	5	5	4	1	6	4	2	7	3	6	2	3	5	4	6
19	1	2	4	0	1	1	0	1	0	1	0	0	0	0	0	1	0	0	1	0	1	0	0	0	0	5	5	5	4	5	5	5	5	5	5	4.9	1	2	1	4	4	1	1	2	1	3	4	1	2
19	1	2	4	0	2	0	0	0	0	0	0	1	1	0	1	0	0	0	1	0	0	1	0	0	0	5	5	5	4	3	3	3	3	5	5	4.1	1	4	1	2	2	1	1	4	6	1	1	1	1
22	1	4	1	0	2	1	1	1	1	1	1	0	0	1	1	1	0	0	0	1	1	1	0	0	0	3	3	3	3	2	3	3	4	3	3	3	1	2	2	1	1	1	1	5	6	1	1	3	1
19	1	1	4	1	0	0	1	0	0	0	0	0	0	1	0	0	0	0	0	0	0	1	0	1	2	1	2	5	4	2	4	1	5	2	2	2.8	1	6	2	7	1	7	2	5	2	6	3	4	2
22	1	4	1	0	2	1	1	1	1	1	1	1	1	1	1	1	0	0	1	0	0	1	0	0	0	5	5	5	5	5	5	5	5	5	5	5	4	5	4	6	5	5	3	5	4	6	3	7	7
21	1	4	8	0	2	1	1	1	1	0	1	0	1	1	0	0	0	0	0	0	0	0	1	0	0	5	5	5	5	5	5	5	5	5	5	5	3	3	1	3	3	1	1	1	7	2	1	4	1
21	1	4	8	0	2	1	1	1	0	0	1	1	1	1	0	1	0	0	1	1	1	1	1	0	0	5	5	5	5	5	5	5	5	5	5	5	1	1	1	1	1	1	1	1	7	1	1	1	1
21	1	4	8	0	2	0	0	0	0	0	0	1	1	1	0	0	0	0	0	0	0	0	1	0	0	2	2	1	3	3	1	2	2	2	2	2	4	3	4	4	4	4	4	4	4	4	4	4	4
21	1	3	1	1	1	1	1	0	0	0	1	0	1	0	0	0	0	1	1	1	0	0	0	0	0	5	5	5	5	4	5	4	4	4	4	4.5	3	3	1	3	4	4	4	4	4	4	4	4	4
20	2	2	8	0	2	1	1	1	1	1	0	0	0	0	0	1	0	0	1	1	1	1	1	0	0	5	5	5	5	5	5	5	5	5	5	5	5	6	7	2	3	3	1	1	7	1	1	2	2
21	1	4	8	1	0	1	1	0	0	0	0	0	1	1	0	0	0	0	1	1	1	1	1	1	2	5	5	5	5	5	5	5	5	5	5	5	7	7	7	6	6	7	7	7	7	6	6	7	7
23	1	4	1	0	1	1	1	0	1	0	0	1	0	1	0	0	0	0	0	1	0	0	0	0	0	5	5	5	5	5	5	5	5	5	5	5	4	4	4	4	4	4	4	4	4	4	4	4	4
20	1	3	1	0	0	1	1	1	0	0	0	0	1	1	0	0	0	0	1	0	0	1	0	0	0	5	3	5	5	5	3	3	3	4	4	4	3	5	5	4	5	6	7	7	3	4	4	6	4
20	1	3	1	0	2	1	1	0	1	1	0	0	1	0	1	1	0	0	0	0	0	0	1	0	0	5	5	5	5	5	5	5	5	5	5	5	3	1	1	2	2	2	2	1	7	1	1	1	1
22	1	3	3	0	2	1	1	1	1	1	1	1	1	1	1	1	1	1	1	0	0	1	0	0	0	5	5	5	5	5	5	5	5	5	5	5	1	1	1	1	1	1	1	1	7	1	1	1	1
19	1	1	4	0	2	1	1	1	1	1	1	1	1	1	0	0	1	0	0	0	0	0	1	0	0	4	3	4	3	3	3	4	3	4	4	3.5	6	5	1	2	4	4	4	4	4	4	4	4	4
26	1	4	8	1	1	0	1	0	0	0	0	1	1	0	0	0	1	0	0	0	0	0	1	0	0	5	5	5	5	5	5	4	5	5	5	4.9	3	3	1	5	7	2	5	2	3	5	4	4	5
25	1	3	1	0	2	0	1	0	0	0	0	0	1	1	0	0	0	0	0	1	0	0	0	1	2	5	5	5	5	5	5	5	5	5	5	5	6	6	6	5	7	3	7	7	3	7	1	5	5
23	1	4	1	1	0	0	0	0	1	0	0	0	0	0	0	1	0	0	0	1	0	0	0	0	0	3	2	2	3	3	3	3	3	3	3	2.8	6	4	5	5	4	1	4	2	4	4	5	5	6
20	1	3	1	0	2	1	1	1	1	0	1	0	1	1	0	1	0	0	1	1	1	1	1	0	0	3	3	3	3	3	3	3	3	5	5	3.4	6	6	1	4	5	1	1	1	7	4	1	5	1
19	1	2	6	0	1	0	1	0	0	0	0	0	1	1	1	1	0	1	1	1	1	1	1	0	0	5	5	5	5	5	5	5	5	5	5	5	4	3	1	6	4	3	1	7	4	4	4	4	4
18	1	1	3	0	2	0	1	0	0	0	0	0	1	0	0	0	1	0	0	0	0	0	1	0	0	5	5	5	5	5	5	3	3	3	3	4.2	4	4	4	4	4	4	4	4	4	4	4	4	3
19	1	1	4	0	1	1	1	1	1	1	1	0	1	0	0	1	0	0	1	1	1	1	1	0	0	5	4	3	5	5	5	5	5	5	5	4.7	4	3	5	3	7	2	6	3	5	2	5	4	3
19	1	2	8	0	2	1	1	1	0	0	1	0	1	0	0	1	0	1	1	1	1	1	1	0	0	5	3	4	4	5	4	4	4	4	4	4.1	3	4	4	3	1	3	5	3	3	1	1	2	6
23	1	4	4	1	1	0	0	0	0	0	0	1	1	1	1	1	1	1	0	1	0	0	0	0	0	3	3	3	4	3	3	2	3	4	4	3.2	5	5	5	5	5	5	5	5	5	5	5	5	5
22	2	4	4	1	2	1	1	0	1	0	0	1	1	0	0	1	0	0	0	0	0	0	1	0	0	5	5	5	5	5	5	5	3	5	5	4.8	5	1	1	4	5	5	5	1	1	1	1	1	1
23	1	4	4	1	0	1	1	0	1	0	1	1	1	1	0	1	0	0	1	1	0	0	0	1	7	5	5	5	5	5	5	5	5	5	5	5	7	7	7	7	7	7	6	6	1	7	2	6	5
19	1	1	4	1	2	0	0	0	0	0	0	1	1	1	1	1	1	1	1	1	1	1	1	1	2	3	1	3	3	3	3	3	3	1	1	2.4	4	4	4	4	4	4	4	4	4	4	4	4	4
20	1	3	4	0	2	1	1	1	0	0	0	0	0	0	0	1	0	1	1	1	1	1	1	0	0	5	5	5	5	5	5	5	5	5	5	5	1	1	1	1	1	1	1	1	7	1	1	1	1
20	1	3	4	0	2	1	0	0	1	0	1	0	1	0	1	1	0	0	0	0	0	0	1	0	0	5	4	4	5	4	4	4	3	3	3	3.9	1	2	2	1	1	1	1	1	7	1	1	5	1
24	1	4	4	0	0	1	1	1	0	1	0	0	1	1	1	1	0	0	1	1	1	1	0	0	0	3	3	3	3	3	3	3	3	3	3	3	4	2	2	2	5	4	3	1	2	3	2	4	2
19	1	2	4	1	2	0	0	0	0	0	0	1	0	0	0	0	1	0	0	0	0	0	1	1	7	5	5	3	3	3	3	3	3	3	3	3.4	5	5	5	5	5	5	5	5	4	1	1	1	1
20	1	2	4	1	2	1	1	0	0	1	1	1	1	0	0	1	0	0	0	0	0	0	1	1	7	5	5	5	5	5	5	5	5	5	5	5	4	4	7	4	5	5	5	2	6	4	6	4	7
23	1	4	4	1	2	1	1	0	1	1	1	1	1	1	1	1	0	1	0	0	0	0	1	1	2	3	3	3	4	3	3	3	3	3	3	3.1	7	6	4	4	5	4	5	5	5	5	5	4	4
22	1	4	3	0	0	1	1	1	1	1	1	0	1	1	0	0	0	0	1	1	0	1	0	0	0	4	4	4	3	3	3	4	3	2	2	3.2	4	4	2	5	6	6	5	5	5	6	5	5	6
22	2	4	4	0	2	1	1	1	0	0	0	0	1	1	0	1	0	0	1	1	0	1	0	0	0	3	3	3	3	3	3	3	4	4	4	3.3	3	2	1	4	3	1	1	1	1	1	1	1	1
21	1	4	4	1	0	0	0	1	1	1	0	0	1	1	0	0	1	0	1	1	0	0	0	0	0	5	5	5	5	4	5	3	4	5	5	4.6	1	2	1	2	1	1	1	2	7	1	1	2	1
23	1	2	7	0	2	1	1	1	0	0	1	0	1	1	1	1	0	0	1	1	0	1	0	0	0	5	5	2	5	4	5	4	4	5	5	4.4	3	5	2	3	5	4	4	2	7	2	1	5	1
20	1	2	4	0	0	1	1	0	1	0	0	1	1	1	0	1	0	0	1	1	0	0	0	0	0	5	5	5	5	5	5	5	5	5	5	5	4	4	4	4	4	4	4	4	4	4	4	4	4
18	1	1	4	1	0	1	1	0	1	0	0	0	1	0	0	0	0	1	0	0	1	1	0	1	4	4	5	3	2	1	2	4	5	3	3	3.2	3	3	6	6	2	7	1	4	5	2	2	2	4
19	1	3	4	0	2	1	1	1	1	0	0	0	1	1	1	1	1	1	1	1	1	1	1	0	0	5	5	5	5	5	5	5	5	5	5	5	7	7	7	7	7	7	7	7	7	7	7	7	7
19	1	1	4	0	1	0	0	1	0	0	0	0	0	1	0	0	0	0	0	1	0	0	0	1	3	1	3	4	3	2	4	2	2	3	3	2.7	1	3	2	5	6	5	5	2	2	1	6	1	2
20	1	2	4	0	2	1	1	0	0	0	0	0	1	1	0	1	0	0	1	0	0	1	0	0	0	5	5	5	5	5	5	5	5	4	4	4.8	3	1	1	1	1	1	1	1	7	2	1	2	1
19	1	1	4	0	2	1	1	1	0	0	0	1	1	1	0	1	1	0	1	1	1	1	1	0	0	5	5	5	4	4	5	5	5	3	3	4.4	4	2	2	2	3	4	3	3	3	1	6	4	2
19	1	1	4	0	1	0	0	1	0	0	0	0	1	0	0	1	1	0	0	0	0	0	1	0	0	4	4	4	4	4	3	4	3	2	2	3.4	4	4	3	3	4	6	4	3	3	3	3	7	6
19	1	2	4	0	2	0	0	0	0	0	0	1	1	1	0	0	0	0	1	0	0	1	0	0	0	5	5	5	5	5	5	5	5	5	5	5	1	1	1	6	1	1	1	4	7	1	1	4	1
19	2	2	4	0	0	0	0	0	1	0	0	0	0	0	0	1	0	0	0	0	0	0	1	1	1	1	3	5	1	1	2	2	2	1	1	1.9	1	3	1	1	1	1	3	3	3	3	3	2	5
20	1	1	4	1	1	1	1	1	1	0	0	0	0	0	0	1	0	0	0	0	1	0	0	0	0	4	5	4	4	3	5	5	5	5	5	4.5	7	6	1	2	5	3	6	6	7	5	7	4	3
23	1	3	4	0	2	1	1	1	0	0	0	0	1	1	0	1	0	0	1	1	1	1	1	0	0	5	5	5	3	4	5	5	4	5	5	4.6	5	3	1	1	3	1	1	1	7	1	1	2	1
21	1	3	4	0	1	0	1	0	0	0	0	0	1	1	0	1	0	0	1	1	1	1	1	0	0	5	3	2	1	4	4	1	5	1	1	2.7	4	4	3	2	3	4	7	2	5	4	5	2	1
18	1	1	4	0	2	1	1	1	1	0	0	1	1	1	0	1	0	0	1	1	1	1	1	0	0	5	5	5	5	5	5	5	5	5	5	5	3	5	2	4	5	1	3	4	4	4	4	4	4
23	1	4	4	0	1	1	1	1	1	1	0	0	1	1	1	0	0	0	0	1	0	1	0	0	0	5	5	5	3	3	4	4	5	4	4	4.2	5	4	3	3	5	1	1	2	6	7	3	3	3
21	1	4	4	1	2	0	0	0	0	0	1	1	0	1	0	0	0	0	1	1	1	1	1	1	7	5	1	1	2	2	3	3	4	3	3	2.7	5	2	2	4	6	7	5	2	7	1	7	1	4
23	1	4	4	0	1	1	1	1	1	1	1	1	1	1	1	1	0	0	0	0	0	0	1	0	0	5	4	5	4	4	4	4	5	3	3	4.1	6	6	1	6	6	5	1	1	6	5	6	4	2
22	1	4	4	0	2	1	1	0	0	0	0	0	1	0	0	1	0	0	1	1	0	1	0	0	0	3	3	3	3	3	3	3	3	3	3	3	4	4	4	4	4	4	4	4	4	4	4	4	4
24	1	4	6	1	2	1	1	1	0	1	0	1	1	1	0	0	0	0	1	1	0	0	0	0	0	4	4	4	4	4	4	4	4	4	4	4	5	6	6	6	6	6	6	6	6	5	6	6	6
22	2	3	8	0	2	0	0	0	0	0	1	0	0	1	1	1	0	0	1	0	0	1	0	0	0	5	4	3	5	4	4	3	5	5	5	4.3	4	5	1	4	3	1	1	2	7	4	4	4	4
19	1	2	8	1	1	1	1	0	0	0	0	0	1	1	1	1	0	0	0	0	0	0	1	0	0	5	4	4	5	4	5	5	5	5	5	4.7	4	1	1	1	1	1	4	1	7	1	1	1	1
19	2	2	4	0	2	0	1	0	0	0	0	0	1	1	0	1	0	0	0	0	0	0	1	1	2	5	5	5	5	5	5	5	4	5	5	4.9	4	4	4	4	4	4	4	4	4	4	4	5	7
19	3	2	4	1	2	1	1	0	0	0	0	0	1	1	1	1	1	1	0	0	0	0	1	1	5	2	2	3	2	3	5	3	3	2	2	2.7	3	5	2	4	3	5	4	4	6	2	6	2	1
24	1	4	2	1	1	0	0	1	1	1	0	0	0	1	0	1	1	0	0	0	0	0	1	1	7	4	4	4	4	4	4	4	4	3	3	3.8	6	6	6	6	5	6	6	5	6	6	6	6	6
18	1	1	4	1	2	1	1	0	0	0	1	0	0	1	0	0	0	1	0	0	0	0	1	1	3	4	5	3	3	3	5	5	3	3	3	3.7	1	3	4	2	1	2	2	3	5	1	2	1	1
17	1	1	4	1	2	1	1	1	1	1	1	1	1	1	1	1	1	1	0	0	0	0	1	1	4	2	2	2	2	1	1	1	1	1	1	1.4	1	1	1	5	3	2	2	5	5	3	2	7	2
20	2	3	4	1	0	0	0	1	0	0	0	0	1	0	0	1	0	0	0	0	0	0	1	1	2	5	5	5	5	5	5	5	5	5	5	5	4	4	4	4	4	4	4	4	4	4	4	4	4
23	1	3	4	1	2	1	1	0	1	0	0	0	1	0	0	1	0	0	0	1	0	0	0	1	6	5	3	2	4	4	3	3	3	3	3	3.3	6	5	5	4	5	5	4	4	5	5	5	5	3
18	1	1	4	0	2	1	1	1	0	1	0	0	1	1	0	1	0	0	1	1	0	1	0	0	0	4	4	4	3	4	4	5	4	5	5	4.2	6	6	7	6	6	5	7	5	2	5	1	6	6
18	1	1	4	1	2	0	0	0	0	0	0	1	0	0	0	0	0	1	1	1	1	1	1	0	0	5	5	4	5	5	5	5	5	5	5	4.9	4	4	4	4	4	4	4	5	4	5	3	5	2
23	2	3	4	1	2	1	1	1	1	1	1	0	1	1	0	1	0	0	0	1	0	0	0	0	0	5	5	3	5	5	5	5	5	5	5	4.8	4	6	6	4	5	4	4	4	4	4	4	4	4
20	1	2	4	1	1	0	0	1	1	0	0	0	1	0	0	1	0	0	0	1	0	0	0	1	5	4	4	4	3	3	3	3	4	4	4	3.6	5	5	5	4	4	4	5	5	4	4	4	5	4
19	1	1	4	1	2	1	1	1	0	0	0	0	0	1	0	1	0	0	0	1	0	0	0	1	3	3	1	3	2	3	2	3	2	5	5	2.9	6	3	6	7	6	6	6	6	7	7	7	7	7
19	1	1	4	1	2	0	0	0	1	0	0	0	0	0	0	0	1	0	0	0	1	0	0	1	7	5	5	4	4	2	4	4	3	2	2	3.5	1	5	2	4	5	6	2	3	5	5	3	4	5
20	1	3	4	1	2	0	1	0	0	0	0	0	1	1	1	1	1	1	1	1	1	1	1	1	2	4	3	3	3	3	3	3	3	3	3	3.1	4	4	4	4	4	4	4	4	4	4	4	4	4
19	1	1	4	1	2	1	1	1	1	1	1	1	1	1	1	1	1	1	0	1	0	0	0	1	1	1	1	1	1	1	1	1	1	1	1	1	4	4	4	4	4	4	4	4	4	4	4	4	4
20	1	2	4	1	2	0	0	0	0	0	0	1	1	1	1	1	1	1	0	1	0	1	0	1	7	5	5	5	5	5	5	5	5	5	5	5	1	7	6	6	4	3	7	6	6	7	7	7	7
20	1	2	4	0	1	1	1	0	0	0	0	0	1	1	1	1	1	1	0	0	0	0	1	0	0	5	5	5	5	5	5	5	5	5	5	5	3	5	3	4	4	4	4	4	4	4	4	4	4
18	1	1	4	1	2	1	1	1	1	1	1	0	1	1	1	1	0	1	0	0	0	0	1	1	2	5	5	5	5	5	5	5	5	5	5	5	4	4	4	4	4	4	4	4	4	4	4	4	4
18	1	1	4	1	1	0	0	0	0	0	0	1	0	0	0	0	1	0	0	0	0	0	1	1	7	5	5	5	5	5	5	5	5	5	5	5	7	6	6	6	6	6	6	6	6	6	6	6	6
21	1	3	4	0	0	0	0	0	0	0	0	1	0	0	0	0	1	0	0	0	0	0	1	0	0	5	5	5	5	5	5	5	4	5	5	4.9	4	4	4	4	4	4	4	4	4	4	4	4	5
20	1	2	4	0	2	1	1	1	0	0	0	0	0	0	0	1	0	0	0	1	0	0	0	0	0	5	4	5	4	5	4	5	5	5	5	4.7	4	5	4	5	5	3	3	4	4	4	4	4	4
22	1	3	4	1	0	0	0	1	0	0	0	0	0	1	0	0	0	0	0	0	1	0	0	1	3	3	4	2	3	3	3	4	4	1	1	2.8	4	7	1	1	2	3	3	5	5	6	5	4	4
25	2	1	4	0	0	0	0	0	0	0	0	1	1	1	1	1	1	1	1	1	1	1	1	0	0	5	5	5	5	5	5	5	5	5	5	5	4	4	4	4	4	4	4	4	4	4	4	4	4
18	1	1	4	1	2	1	1	0	0	1	0	1	1	0	1	0	0	0	0	0	0	1	0	0	0	4	3	2	2	4	2	2	4	5	5	3.3	5	1	4	6	3	7	1	7	2	7	1	7	3
21	1	3	4	1	2	0	0	0	0	0	0	1	1	1	1	1	1	1	0	0	0	0	1	0	0	5	5	5	5	5	5	5	4	4	4	4.7	5	5	7	7	7	7	7	7	7	7	7	7	7
19	1	2	4	1	1	0	0	0	0	0	0	1	0	0	0	0	1	0	1	1	1	1	1	0	0	3	3	3	3	3	3	3	3	3	3	3	4	4	4	4	4	4	4	4	4	4	4	4	4
20	1	3	4	0	1	1	1	0	0	0	0	0	0	0	0	1	0	0	1	1	1	1	1	0	0	5	5	5	5	5	5	5	5	5	5	5	7	7	7	7	7	7	7	7	7	7	7	7	7
18	1	1	4	1	2	0	0	0	0	0	0	1	0	0	0	0	1	0	0	0	0	0	1	1	7	1	5	5	4	3	5	3	3	5	5	3.9	4	4	4	4	4	4	4	4	4	4	4	4	4
21	1	3	4	1	2	0	0	0	0	0	0	1	1	0	0	1	0	0	0	0	0	0	1	0	0	1	5	3	5	3	5	3	3	3	3	3.4	5	6	6	5	1	3	1	2	4	2	4	3	5
18	1	1	4	1	2	1	0	1	0	0	0	1	1	1	1	0	0	0	0	1	0	1	0	1	1	3	5	3	1	5	5	3	3	3	3	3.4	6	6	6	6	6	6	6	6	6	6	6	6	6
20	1	3	4	0	1	0	0	0	0	1	0	0	0	0	0	1	0	0	0	0	0	1	0	0	0	5	5	5	5	5	5	5	5	5	5	5	5	5	1	4	2	4	3	6	3	2	4	5	5
20	1	3	4	0	0	1	1	0	0	0	0	0	1	1	0	0	0	0	1	0	0	1	0	0	0	5	5	5	5	5	5	5	5	5	5	5	3	5	1	2	3	3	1	1	7	1	1	1	3
21	1	4	4	1	1	1	1	0	0	0	0	1	0	0	0	1	0	0	1	1	1	1	1	0	0	5	5	4	4	3	5	5	4	4	4	4.3	5	4	6	4	4	5	3	3	4	5	6	6	5
17	1	1	4	1	2	0	1	0	0	0	1	0	0	0	0	1	0	0	0	0	1	0	0	1	7	3	5	5	3	3	3	3	2	1	1	2.9	4	4	2	2	6	7	7	7	1	1	7	7	7
19	1	2	4	0	2	1	1	1	1	0	0	0	1	1	0	0	0	1	1	1	0	1	0	0	0	5	5	5	5	5	5	5	5	5	5	5	1	1	1	1	1	1	5	3	7	1	1	1	1
18	1	1	4	0	2	1	1	0	1	0	0	0	1	1	0	0	0	0	0	0	0	0	1	0	0	5	5	3	5	3	5	3	2	5	5	4.1	4	3	2	4	4	1	1	1	4	4	1	3	2
18	1	1	4	0	0	1	0	0	0	0	1	0	1	0	0	1	0	0	0	0	0	0	1	0	0	5	5	1	5	5	5	4	3	4	4	4.1	3	5	2	3	4	5	5	2	7	2	2	2	4
19	2	1	4	1	2	0	0	0	1	1	0	0	1	1	1	1	1	1	0	0	1	0	0	1	4	5	5	5	5	3	5	4	3	3	3	4.1	7	7	7	7	7	7	7	7	5	2	2	6	7
17	1	1	4	0	2	1	1	1	1	0	1	0	1	0	0	1	0	0	0	0	0	0	1	0	0	5	5	5	5	5	5	4	5	4	4	4.7	1	2	1	1	1	1	1	1	7	1	1	1	1
19	1	1	4	1	1	0	1	0	0	1	0	1	0	1	0	1	0	0	0	1	0	1	0	1	2	5	5	4	5	5	5	5	5	5	5	4.9	5	5	5	7	5	5	5	6	4	6	5	6	6
18	1	1	4	0	1	1	1	0	0	0	0	0	1	1	0	0	0	0	1	1	1	1	1	0	0	5	5	5	5	5	5	5	5	5	5	5	5	5	2	2	4	4	4	4	4	4	4	4	4
22	2	4	4	0	2	0	0	0	0	0	0	1	1	1	1	1	1	1	1	1	1	1	1	1	2	5	5	5	5	5	5	5	5	5	5	5	5	1	4	1	1	1	1	1	1	1	1	1	1
23	1	4	4	1	2	1	1	1	1	0	0	1	1	1	0	0	0	0	0	1	1	1	0	0	0	5	5	5	5	5	5	5	5	5	5	5	4	4	5	5	3	6	5	4	5	4	5	3	5
19	1	2	4	0	2	1	1	0	1	0	0	0	1	0	0	1	0	0	1	1	1	1	1	0	0	4	4	4	4	1	3	5	3	5	5	3.8	3	6	1	1	1	2	1	5	1	6	1	6	3
18	1	2	4	0	2	1	1	1	0	0	0	0	1	1	1	0	0	0	1	1	0	0	0	1	7	4	4	4	4	4	3	4	4	4	4	3.9	4	3	5	4	5	7	5	5	5	5	4	5	6
23	1	4	4	0	0	1	1	1	1	1	0	0	1	1	0	0	0	0	1	1	1	1	1	0	0	5	5	5	5	5	5	5	5	5	5	5	7	7	5	2	3	1	1	1	1	1	1	1	1
24	1	4	5	1	2	1	1	0	0	0	0	0	1	1	0	1	0	0	1	1	0	0	0	1	2	5	5	5	5	4	4	4	5	4	4	4.5	4	4	4	4	4	4	4	4	4	4	4	4	5
21	1	4	4	0	2	1	1	0	0	0	0	0	1	0	0	1	0	0	1	1	1	1	1	0	0	5	5	3	5	5	5	3	3	3	3	4	4	4	4	4	4	4	4	4	4	4	4	4	4
18	1	1	4	1	1	1	0	0	0	0	0	1	1	1	0	1	0	0	0	0	0	0	1	0	0	4	5	4	3	3	5	3	3	5	5	4	4	4	4	4	4	4	4	4	4	4	4	4	4
18	1	1	4	1	2	1	1	0	0	0	0	0	1	1	1	1	1	1	0	1	0	0	0	1	2	5	5	5	5	5	5	5	5	5	5	5	7	7	7	7	7	7	7	7	7	7	7	7	7
18	1	1	4	1	2	1	1	0	0	0	0	0	1	0	0	1	0	0	0	0	1	0	0	0	0	3	5	5	3	3	3	3	2	3	3	3.3	5	2	4	3	2	5	4	4	4	3	2	3	2
19	1	3	4	1	2	1	1	1	0	0	0	1	1	1	0	1	0	0	0	0	0	1	0	1	7	3	2	2	1	3	2	1	4	4	4	2.6	3	3	4	4	3	3	3	4	3	3	5	5	5
19	1	2	4	1	2	0	0	1	0	1	0	0	1	0	1	0	0	0	1	1	0	1	0	1	1	1	1	1	1	1	1	1	1	1	1	1	1	1	1	1	1	1	1	1	1	1	1	1	1
21	2	2	4	1	2	1	1	0	0	1	0	0	1	1	0	0	0	0	0	1	0	1	0	1	1	5	3	5	3	3	3	3	3	3	3	3.4	4	4	4	4	4	4	3	3	5	3	3	3	3
19	1	2	4	1	2	1	1	0	0	0	0	0	1	1	1	1	1	1	0	0	0	1	0	1	3	3	3	3	3	3	3	2	2	3	3	2.8	1	3	1	1	5	4	2	4	5	5	7	2	3
18	1	1	4	0	1	1	1	0	0	0	0	0	0	0	0	1	0	0	0	0	0	0	1	0	0	4	3	3	3	3	3	3	3	3	3	3.1	5	5	4	4	5	4	5	4	5	5	4	4	5
18	1	2	4	0	2	1	1	0	0	0	0	0	1	1	1	1	1	1	1	1	1	1	1	0	0	5	4	5	5	5	5	5	5	5	5	4.9	5	4	5	1	1	1	4	6	7	1	1	5	1
20	1	3	4	0	2	1	1	1	1	0	1	0	1	1	0	1	0	0	1	1	0	1	0	0	0	5	4	5	5	4	4	5	5	5	5	4.7	4	5	4	4	6	5	6	4	7	6	3	4	2
18	1	2	4	0	1	1	1	1	1	0	1	0	0	1	1	0	0	0	0	1	0	0	0	0	0	5	4	5	4	4	5	5	4	2	2	4	4	3	4	5	5	4	4	4	4	5	6	6	5
19	1	2	4	1	1	0	0	1	1	1	0	0	0	0	1	0	0	0	0	1	0	0	0	1	2	5	5	5	5	5	5	5	5	5	5	5	5	5	6	6	4	6	3	2	4	5	4	7	3
20	1	1	4	0	0	1	1	0	0	0	0	0	1	1	1	1	1	1	0	0	0	0	1	0	0	5	5	5	5	5	5	5	5	5	5	5	3	1	1	1	3	1	2	2	7	1	2	1	2
20	1	2	4	1	2	0	1	0	0	0	0	0	1	1	1	1	1	1	0	1	0	0	0	0	0	5	5	5	5	5	5	5	5	5	5	5	7	7	7	7	7	7	7	7	7	7	7	7	7
20	1	2	4	0	0	0	0	0	0	1	0	0	0	0	0	0	0	1	0	0	0	1	0	1	2	5	5	5	5	5	5	5	5	5	5	5	7	7	7	7	7	7	7	7	7	7	7	7	7
19	1	2	4	1	2	0	0	0	1	0	0	0	1	1	1	1	1	1	1	1	1	1	1	0	0	5	3	5	5	5	3	3	3	5	5	4.2	5	5	1	3	4	1	1	1	7	1	1	1	1
19	1	2	4	1	2	1	1	1	0	1	1	0	1	0	0	1	0	0	0	1	0	1	0	0	0	5	4	5	5	5	3	5	3	5	5	4.5	5	4	4	5	4	4	6	3	4	3	5	6	5
19	1	2	4	0	1	0	0	0	0	0	0	1	1	1	0	1	0	0	1	1	0	0	0	0	0	3	3	3	4	3	3	3	4	4	4	3.4	4	4	4	4	4	4	4	4	5	4	4	4	4
23	1	4	4	0	1	1	1	1	1	1	1	0	0	0	0	0	1	0	0	0	0	0	1	0	0	5	5	5	5	5	5	5	5	5	5	5	3	2	1	4	2	2	2	2	2	2	2	2	2
19	1	2	4	0	2	0	0	0	1	0	1	0	0	0	0	1	0	1	0	0	1	0	0	1	6	5	5	5	5	5	5	3	4	4	4	4.5	4	4	4	4	4	4	4	4	4	4	4	4	4
22	2	3	4	1	2	0	0	0	0	0	0	1	0	0	0	0	1	0	0	0	0	1	0	0	0	5	5	5	5	4	5	5	5	5	5	4.9	7	2	5	5	6	6	2	3	6	5	1	3	3
19	1	2	4	0	2	0	0	0	0	0	0	1	0	0	0	0	1	0	1	0	0	1	0	0	0	5	5	4	5	5	5	4	4	4	4	4.5	1	1	2	1	1	1	1	1	5	4	4	4	2
22	1	3	4	0	1	1	1	1	1	1	1	0	1	1	1	1	0	1	1	1	1	1	1	0	0	5	5	5	5	5	5	5	5	5	5	5	4	4	4	4	4	4	4	4	4	4	4	4	4
20	1	2	4	0	1	1	1	1	0	0	0	0	1	1	0	1	0	0	1	1	0	0	0	0	0	5	5	5	5	4	5	5	4	4	4	4.6	7	7	6	5	7	6	2	4	2	5	5	5	6
18	1	1	4	1	2	0	0	0	0	0	1	0	1	1	1	1	1	1	0	0	0	0	1	0	0	5	5	5	5	3	5	5	5	5	5	4.8	5	7	4	5	7	6	7	3	7	3	1	6	6
24	1	4	4	1	0	0	1	0	0	0	0	0	1	1	1	1	1	1	0	1	0	0	0	0	0	5	4	5	5	4	4	3	3	3	3	3.9	1	1	2	7	7	7	7	7	7	7	7	7	7
18	1	1	4	1	2	0	1	0	0	0	0	0	1	1	1	1	1	1	0	0	1	0	0	1	7	1	4	4	2	1	4	1	5	3	3	2.8	5	4	3	1	1	3	5	2	6	1	7	1	6
25	3	3	6	1	2	1	1	1	1	1	1	1	1	1	1	1	1	1	0	1	0	0	0	0	0	3	3	3	3	3	3	3	3	3	3	3	4	4	4	4	4	4	4	4	4	4	4	4	4
24	1	4	4	1	0	0	0	0	1	0	0	0	0	0	1	0	0	0	0	0	1	0	0	1	2	3	5	5	5	5	5	5	5	5	5	4.8	7	7	7	7	7	7	7	7	7	7	7	7	7
24	1	4	4	0	0	0	0	1	0	0	0	0	1	1	1	1	1	1	1	1	1	1	1	0	0	2	3	5	5	5	2	4	4	3	3	3.6	1	5	6	5	4	6	5	5	4	5	6	4	3
25	3	4	3	1	2	1	1	1	1	0	1	0	1	1	0	1	0	0	0	0	0	0	1	0	0	3	3	3	3	3	3	3	3	3	3	3	4	4	4	4	4	4	4	4	4	4	4	4	4
24	1	4	5	0	1	0	0	0	0	1	0	0	0	0	0	1	0	0	0	0	0	1	0	0	0	1	4	4	5	4	5	5	5	4	4	4.1	3	3	6	6	6	6	7	7	7	7	7	7	7
24	1	4	7	0	1	0	0	0	0	0	1	0	0	0	0	1	0	0	0	0	0	0	1	0	0	5	5	5	5	5	1	4	4	3	3	4	7	2	2	2	2	4	5	5	4	5	7	5	4
24	2	2	3	1	2	0	0	0	0	0	0	1	0	0	0	0	1	0	0	0	0	0	1	0	0	3	3	3	3	3	3	3	3	3	3	3	4	4	4	4	4	4	4	4	4	4	4	4	4
24	3	4	6	0	0	0	0	0	0	1	0	0	0	0	0	1	0	0	0	0	0	0	1	1	6	5	2	2	4	5	5	5	5	1	1	3.5	7	7	7	7	6	7	7	7	7	7	7	6	4
19	1	1	4	1	0	1	1	1	1	1	1	1	1	1	1	1	1	1	0	0	0	0	1	0	0	4	4	4	4	4	4	4	4	4	4	4	6	6	6	6	6	6	6	6	6	6	6	6	6
24	1	4	3	1	2	0	0	0	0	0	0	1	1	1	1	1	0	1	0	0	0	0	1	0	0	3	3	3	3	3	3	3	3	3	3	3	4	4	4	4	4	4	4	4	4	4	4	4	4
22	2	4	3	1	1	1	1	1	1	1	1	0	1	1	1	1	0	1	0	0	0	0	1	0	0	3	5	3	3	3	3	3	3	3	3	3.2	4	5	3	4	5	4	4	4	4	4	4	4	4
25	1	3	3	1	2	1	1	1	1	1	1	0	1	1	1	1	1	1	0	0	0	0	1	1	2	3	4	4	3	3	4	3	3	3	3	3.3	4	4	4	4	4	4	4	4	4	4	4	4	4
24	1	4	6	1	2	1	1	0	0	0	0	0	1	1	0	0	0	0	0	0	0	0	1	1	2	3	3	3	3	3	3	3	3	3	3	3	4	4	4	4	4	4	4	4	4	4	4	4	4
18	1	1	4	0	2	0	0	1	0	0	0	0	0	1	1	1	0	0	0	1	0	1	0	0	0	5	5	4	5	4	5	4	4	5	5	4.6	5	7	5	4	4	4	2	5	4	3	3	5	3
20	1	2	7	0	2	1	1	1	1	1	1	0	0	1	1	1	0	0	0	0	0	0	1	0	0	5	4	5	5	5	3	5	3	5	5	4.5	3	5	1	2	4	1	5	1	7	2	1	5	1
20	1	2	4	1	0	0	0	1	0	0	0	0	0	0	0	1	0	0	0	0	0	1	0	1	1	3	2	3	3	3	3	3	4	2	2	2.8	5	5	3	5	4	2	3	2	2	2	2	2	2
24	4	4	6	1	2	0	1	0	1	0	1	0	0	1	0	0	0	1	0	1	0	0	0	1	4	3	2	3	3	4	4	3	2	2	2	2.8	4	4	4	5	6	7	7	5	7	7	7	7	7
20	2	1	3	1	0	0	0	0	1	0	1	0	0	0	0	1	0	0	0	1	0	0	0	1	1	5	5	3	4	2	1	5	5	5	5	4	7	7	7	7	4	7	7	7	7	7	7	7	7
24	1	2	2	1	2	0	0	0	0	0	1	0	0	1	0	0	0	0	0	0	0	0	1	1	5	5	5	5	5	5	5	5	5	5	5	5	7	7	7	7	7	7	7	7	7	7	7	7	7
23	1	3	3	1	2	1	1	1	0	0	0	0	1	1	1	1	1	1	1	1	1	1	1	1	4	3	3	3	2	1	1	3	3	2	2	2.3	5	5	6	2	4	4	6	5	6	4	5	6	6
22	3	2	5	1	2	1	1	0	0	0	0	0	0	0	1	0	0	0	1	1	0	0	0	1	1	5	5	5	5	5	5	5	2	5	5	4.7	6	4	2	7	2	6	6	7	7	4	4	4	4
24	2	4	4	1	2	0	1	0	0	0	0	0	0	0	0	1	0	0	0	0	1	0	0	1	1	5	5	5	5	5	5	5	5	5	5	5	7	7	7	7	7	7	7	7	7	7	7	7	7
21	1	2	2	1	1	0	1	0	1	0	0	0	1	0	1	1	0	1	1	1	1	0	0	1	5	2	3	5	1	1	4	5	5	3	3	3.2	7	7	7	7	7	7	7	6	5	5	3	7	3
25	1	2	3	1	2	1	1	0	0	0	0	0	1	1	1	1	1	1	0	1	0	0	0	1	2	3	4	3	3	2	3	4	1	3	3	2.9	5	2	4	3	6	4	6	1	7	1	2	6	4
23	1	1	8	1	0	0	1	0	0	0	0	0	0	0	0	0	1	0	0	1	0	1	0	0	0	4	1	4	2	4	4	5	2	5	5	3.6	7	7	3	5	7	3	3	1	5	1	3	1	4
24	1	3	7	1	2	0	0	1	0	0	0	0	1	1	0	0	0	0	0	0	1	0	0	1	3	4	4	4	3	5	5	5	2	4	4	4	7	7	6	1	3	5	5	6	6	6	4	5	3
22	4	2	4	1	2	0	1	0	0	0	0	0	0	1	0	0	0	0	0	1	0	0	0	1	6	4	2	4	4	4	4	4	5	1	1	3.3	5	5	7	2	1	3	7	7	7	4	2	7	1
23	2	3	3	1	0	1	0	0	0	0	1	1	0	0	0	1	0	0	0	0	0	0	1	1	7	3	1	3	3	5	4	3	1	4	4	3.1	5	5	6	2	4	3	1	4	7	7	2	3	5
23	4	2	3	0	2	0	0	0	0	0	0	1	0	0	1	0	0	0	0	0	1	0	0	1	2	2	4	4	5	5	3	2	4	2	2	3.3	7	7	7	7	7	3	6	6	5	3	5	4	6
24	1	4	3	0	0	1	1	1	1	1	1	0	0	1	0	0	0	0	0	0	0	0	1	0	0	5	5	5	5	5	5	5	5	5	5	5	4	1	1	1	3	1	1	1	7	2	1	4	1
23	1	4	8	0	1	1	1	0	0	0	0	0	1	1	1	1	0	0	1	1	1	1	1	0	0	5	5	5	5	5	5	5	5	5	5	5	5	5	5	5	4	4	4	4	4	4	4	4	4
18	1	1	4	0	2	1	1	0	0	0	0	0	1	1	1	1	1	1	1	0	0	1	0	0	0	5	5	5	5	5	5	5	5	5	5	5	4	4	2	4	5	4	4	4	4	4	4	4	4
24	1	4	4	0	0	0	0	0	1	0	0	0	0	0	0	1	0	0	0	0	0	1	0	1	4	3	3	3	3	3	3	3	3	2	2	2.8	4	4	4	4	4	4	4	4	4	4	4	4	4
18	1	1	4	1	2	0	0	0	0	0	0	1	1	0	0	1	0	0	0	0	0	0	1	0	0	5	5	5	3	3	5	3	5	5	5	4.4	5	7	3	3	5	1	1	1	7	1	1	6	2
24	1	3	5	0	1	0	0	0	1	0	0	0	0	1	0	0	0	0	0	1	0	0	0	0	0	4	3	5	1	5	5	1	1	2	2	2.9	6	7	6	6	6	5	6	5	5	6	6	6	7
24	1	4	2	1	1	0	0	0	0	1	0	0	0	0	0	0	0	1	0	0	1	0	0	0	0	4	5	5	5	5	1	2	5	3	3	3.8	7	5	4	7	7	6	5	5	4	5	5	7	7
24	1	4	4	0	0	0	0	1	0	0	0	0	0	1	0	0	0	0	0	0	0	1	0	0	0	3	5	4	2	2	4	4	2	3	3	3.2	5	4	4	6	5	6	6	5	3	3	6	6	5
24	4	4	6	0	2	0	0	0	0	1	0	0	0	0	0	0	1	0	0	0	0	0	1	0	0	5	2	4	4	5	1	3	4	2	2	3.2	3	4	7	6	5	5	7	4	4	3	4	5	6
24	1	4	7	1	2	0	0	0	1	0	0	0	0	0	0	0	0	1	0	0	1	0	0	1	4	3	2	3	5	5	3	4	3	3	3	3.4	4	2	4	6	5	5	4	2	2	7	7	5	4
24	1	4	1	1	0	0	0	0	1	0	0	0	0	0	0	1	0	0	0	0	0	0	1	1	4	4	4	4	4	5	5	5	5	2	2	4	7	4	4	4	2	1	2	4	5	5	5	4	5
23	1	4	8	1	1	0	0	0	0	0	1	0	0	0	0	0	0	1	0	0	1	0	0	1	5	3	5	5	5	3	5	3	4	1	1	3.5	5	6	4	2	4	6	6	5	5	5	3	3	5
24	4	4	1	1	1	1	1	1	1	1	1	1	0	1	0	0	0	0	0	0	0	0	1	1	4	3	3	5	1	3	4	4	4	3	3	3.3	1	4	4	2	5	6	6	4	6	5	5	7	5
20	1	4	3	1	1	0	1	0	0	0	0	0	1	1	1	1	0	0	1	1	1	1	1	0	0	5	3	3	3	1	3	3	3	3	3	3	4	4	4	4	4	4	4	4	4	4	4	4	4
18	1	1	3	0	1	1	1	0	0	0	1	0	1	1	0	1	0	0	1	1	0	1	0	0	0	5	5	3	5	4	4	4	4	5	5	4.4	1	1	2	1	1	1	3	1	7	1	1	1	1
21	1	3	3	0	2	1	1	1	0	0	1	0	0	1	1	1	0	0	0	0	0	0	1	0	0	5	5	5	5	4	5	5	4	3	3	4.4	4	5	3	4	5	3	5	2	7	4	2	5	4
20	1	1	8	1	1	0	0	0	0	0	0	1	0	0	0	1	1	0	0	0	0	0	1	0	0	4	3	4	3	3	3	3	5	3	3	3.4	7	4	5	4	4	4	4	4	4	4	4	4	4
24	1	1	6	1	2	1	1	1	0	0	1	0	0	0	1	0	0	0	0	0	0	1	0	1	3	1	4	3	2	5	2	4	4	2	2	2.9	4	4	4	4	4	4	1	6	7	4	6	1	7
23	2	3	1	0	2	1	1	0	0	0	1	1	0	0	0	0	0	1	0	0	1	0	0	1	2	5	3	4	1	5	5	5	5	3	3	3.9	7	7	7	5	4	2	4	7	6	5	7	6	6
24	1	4	3	1	2	0	0	0	0	1	0	0	0	0	1	0	0	0	0	0	1	0	0	1	2	3	4	2	2	4	4	5	3	2	2	3.1	3	6	7	7	7	7	4	2	6	7	7	1	6
18	1	1	3	0	2	1	1	1	0	0	0	0	0	1	0	1	0	0	0	0	0	0	1	0	0	5	4	5	5	5	5	5	4	5	5	4.8	5	4	1	5	5	2	5	4	4	3	4	6	3
23	1	4	3	1	1	1	1	0	0	0	1	0	1	0	0	1	0	0	1	1	0	0	0	0	0	5	5	4	3	3	5	4	4	5	5	4.3	1	4	4	5	4	4	4	1	6	3	1	4	4
20	1	2	2	1	2	0	1	0	0	0	0	0	1	1	1	1	1	1	0	1	0	0	0	0	0	5	4	3	3	3	3	3	3	3	3	3.3	5	5	5	5	5	5	5	5	5	5	5	5	5
25	1	2	2	0	1	0	1	1	1	0	1	0	1	1	1	0	0	0	0	0	0	0	1	0	0	5	4	5	5	5	5	5	5	5	5	4.9	5	5	4	2	4	4	7	2	4	2	5	4	4
22	1	4	6	0	1	1	1	0	1	0	1	0	0	0	0	1	0	0	0	0	0	0	1	0	0	5	5	5	5	5	5	5	5	5	5	5	1	1	1	1	1	1	1	1	7	1	1	1	1
18	1	1	1	0	0	1	1	1	0	0	1	0	0	1	0	1	0	0	0	0	0	0	1	0	0	5	5	4	5	3	5	5	5	3	3	4.3	6	6	7	7	7	7	7	7	1	4	4	7	7
20	1	2	8	0	2	1	1	1	1	1	1	0	1	1	0	1	0	0	0	1	0	1	0	0	0	4	4	5	3	3	3	3	3	2	2	3.2	7	7	6	4	7	7	7	7	2	5	5	7	7
21	2	3	6	0	0	1	1	0	0	0	0	0	1	1	1	1	1	1	1	1	1	1	1	1	2	3	3	4	2	3	4	2	4	3	3	3.1	3	6	3	3	5	5	4	7	7	7	7	7	3
21	3	2	2	0	0	0	1	0	0	0	0	0	0	0	0	0	0	1	0	0	1	0	0	1	5	3	5	3	5	2	1	5	3	3	3	3.3	3	1	7	7	5	6	2	3	5	6	1	4	5
24	1	3	8	0	0	1	1	1	1	1	1	1	1	1	1	1	1	1	1	1	1	1	1	1	1	3	3	2	3	2	4	2	1	4	4	2.8	6	7	7	7	7	7	6	7	7	7	7	7	7
23	1	4	4	0	1	0	1	0	0	0	0	0	1	1	0	1	0	1	0	0	0	0	1	0	0	5	5	5	5	4	5	5	5	5	5	4.9	5	5	5	5	5	5	5	5	3	6	3	4	4
23	1	4	1	1	2	0	1	0	0	0	0	0	0	0	1	0	0	0	0	0	0	0	1	1	1	5	5	5	3	5	2	3	1	1	1	3.1	5	2	7	7	7	7	7	7	7	7	7	7	6
22	1	1	6	1	0	0	0	0	0	0	0	1	1	1	0	1	1	0	0	0	0	0	1	1	7	5	3	4	3	4	4	3	5	5	5	4.1	7	5	7	5	6	4	4	6	2	5	2	7	4
23	2	4	4	1	1	1	1	1	0	0	0	1	1	1	1	1	0	1	0	0	0	0	1	0	0	5	5	5	5	5	5	5	5	5	5	5	5	5	5	5	5	4	4	4	4	4	4	4	4
21	2	2	6	0	0	1	0	0	0	1	1	0	0	1	0	1	0	0	0	0	1	0	0	1	2	3	3	2	5	2	5	2	4	1	1	2.8	3	2	5	4	3	2	3	3	6	5	6	4	3
20	1	2	4	0	2	1	1	0	0	0	1	0	0	0	0	1	0	0	0	0	0	0	1	0	0	5	4	3	4	3	5	5	4	5	5	4.3	3	1	1	2	1	1	1	1	7	1	1	1	1
19	1	2	1	1	1	1	1	0	1	0	0	0	1	1	0	1	0	0	0	1	0	1	0	0	0	2	1	2	3	4	1	1	4	1	1	2	5	2	7	2	4	5	5	2	2	4	1	3	6
19	1	2	2	1	1	0	0	1	1	0	1	0	0	1	1	1	0	0	0	1	0	0	0	0	0	3	3	3	3	3	3	3	3	3	3	3	1	2	5	3	5	5	3	5	6	6	6	5	5
22	1	4	8	0	2	1	1	1	1	1	1	0	0	1	0	1	0	0	1	1	0	0	0	0	0	4	2	2	3	3	3	3	2	3	3	2.8	4	6	7	4	6	7	7	7	2	2	6	7	6
22	1	4	4	0	2	1	1	1	1	1	1	1	1	1	0	0	0	0	1	1	1	1	1	0	0	5	5	5	5	5	5	5	5	5	5	5	4	4	4	4	4	4	4	4	4	4	4	4	4
22	1	4	8	1	0	1	1	1	1	0	1	0	1	1	0	0	0	1	0	1	0	0	0	0	0	5	5	5	5	5	5	5	5	5	5	5	4	4	2	4	4	4	4	2	2	2	2	3	2
24	1	4	6	1	2	0	1	0	0	0	0	0	1	1	1	1	1	1	0	0	0	0	1	1	1	5	5	5	5	5	2	5	5	5	5	4.7	7	5	7	7	4	2	6	7	4	6	5	7	3
22	1	2	3	0	2	0	0	0	0	0	0	1	1	0	0	0	1	0	0	0	0	0	1	0	0	5	5	5	5	5	5	5	5	5	5	5	3	3	2	3	2	2	2	2	2	1	2	2	2
20	1	2	8	0	2	0	1	0	1	0	0	0	1	0	0	1	0	0	0	0	0	0	1	1	2	5	4	5	5	3	5	5	5	5	5	4.7	5	3	6	2	2	6	3	4	1	4	2	2	5
22	1	4	1	0	2	1	1	0	0	0	1	0	1	1	0	1	0	0	1	1	0	1	0	0	0	5	4	5	5	5	5	5	5	5	5	4.9	5	4	5	4	4	4	4	4	2	5	6	1	6
23	1	2	2	1	1	1	1	0	0	0	0	1	0	0	0	0	1	0	0	0	0	0	1	0	0	5	5	3	5	3	5	4	5	3	3	4.1	4	3	5	4	4	4	4	4	4	4	4	4	4
22	1	4	3	1	2	0	1	0	0	0	0	0	0	0	0	1	0	0	0	0	1	0	0	1	1	5	5	5	5	5	5	5	5	5	5	5	7	7	7	7	7	7	7	7	7	7	7	7	7
20	1	2	3	0	1	1	1	0	0	0	0	1	1	1	1	1	1	1	0	0	0	0	1	0	0	4	4	4	4	4	5	4	4	4	4	4.1	5	5	4	4	5	5	4	3	6	4	4	4	4
22	1	4	8	1	2	0	0	1	0	0	0	0	0	0	0	1	0	0	0	0	0	1	0	1	6	3	3	2	3	5	4	2	4	3	3	3.2	1	2	3	3	1	3	3	2	1	1	3	7	3
24	5	4	1	0	2	0	1	0	0	0	0	0	0	1	0	0	0	0	0	0	0	1	0	1	3	2	3	3	3	2	3	2	3	4	4	2.9	7	1	7	1	4	7	1	2	6	2	6	3	7
19	1	1	8	1	2	1	1	1	0	1	1	0	1	1	1	1	1	1	0	0	0	0	1	0	0	3	3	5	3	4	3	3	3	3	3	3.3	5	3	7	7	2	3	4	6	5	3	3	5	5
24	1	4	7	0	0	0	1	0	0	0	0	0	0	1	0	0	0	0	1	1	1	1	1	1	4	5	5	1	5	2	4	1	4	2	2	3.1	4	7	6	2	3	6	6	5	4	5	1	4	5
24	1	4	4	1	2	0	1	0	0	0	0	0	0	1	0	0	0	0	0	0	1	0	0	1	4	3	5	2	4	2	4	2	2	1	1	2.6	1	6	6	6	5	4	4	5	4	4	4	5	4
24	1	4	4	0	2	0	0	0	0	0	1	0	0	0	0	1	0	0	0	0	0	1	0	1	3	4	4	1	3	5	3	5	4	2	2	3.3	3	5	7	3	7	7	6	2	2	7	4	3	6
24	1	4	6	0	2	1	1	1	1	1	1	1	0	0	0	0	0	1	0	0	0	0	1	1	4	4	5	2	5	2	3	5	4	2	2	3.4	3	5	5	1	3	4	6	7	6	2	4	5	7
24	1	3	7	0	0	0	0	0	1	0	0	0	0	0	0	0	0	1	0	0	0	0	1	1	5	3	5	1	2	4	5	1	5	1	1	2.8	1	3	5	2	1	3	4	3	2	5	7	7	5
24	1	1	7	1	1	0	0	0	0	0	0	1	1	1	0	0	0	0	0	0	1	0	0	1	4	5	2	3	3	5	3	3	4	1	1	3	4	5	7	7	5	7	7	2	3	6	7	7	2
24	1	4	4	1	2	1	1	1	1	1	1	1	0	1	0	0	0	0	0	0	1	0	0	1	3	5	2	3	1	4	4	3	4	3	3	3.2	1	7	4	3	5	6	7	7	5	7	3	4	6
23	1	3	5	0	2	0	0	1	0	0	0	0	0	0	0	1	0	0	0	0	0	0	1	1	4	4	2	4	3	5	3	3	1	3	3	3.1	6	5	6	4	5	3	2	2	2	3	3	2	1
23	1	4	1	1	0	1	1	1	1	1	1	1	1	1	1	1	0	1	0	0	0	0	1	1	2	5	5	5	5	5	5	5	5	5	5	5	6	4	3	6	6	6	6	7	7	6	6	7	1
21	1	4	8	0	1	1	1	1	0	0	0	0	0	0	0	1	0	0	1	1	1	1	1	0	0	5	5	5	5	5	5	5	5	5	5	5	1	1	3	3	3	2	1	1	1	1	1	1	1
19	1	2	3	1	2	0	0	0	0	0	0	1	1	1	1	1	1	1	1	1	1	1	1	1	2	4	5	3	2	4	3	3	3	2	2	3.1	1	1	2	3	2	1	2	4	3	5	4	3	1
[truncated: 6 more columns]
